# Supplementary material for: Insights into the genetic variation profile of tprK in Treponema pallidum during the development of natural human syphilis infection
Source: PLoS Negl Trop Dis. 2019 Jul 22;13(7):e0007621. doi: 10.1371/journal.pntd.0007621 (PMC6675121; doi:10.1371/journal.pntd.0007621)
Supplement: S3 Table — The captured nucleotide sequences were ranked according to their relative frequency within each population of (A) 14 primary syphilis samples (X-1~14) in previous studies and (B) 14 secondary syphilis samples (S-1~14). (XLSX) [file pntd.0007621.s004.xlsx]

## Sheet: Supplementary Table 3A
Supplementary Table 3. Nucleotide sequences within the seven variable regions (V1-V7) of tprK captured from 28 clinical samples The captured nucleotide sequences were ranked according to their relative frequency within each population of (A) 14 primary syphilis samples (X-1~14) in previous studies and (B) 14 secondary syphilis samples (S-1~14).
	V1					V2					V3					V4					V5					V6					V7
Strain	5' to 3' DNA sequences	Length	Relative frequency (%)		Strain	5' to 3' DNA sequences	Length	Relative frequency (%)		Strain	5' to 3' DNA sequences	Length	Relative frequency (%)		Strain	5' to 3' DNA sequences	Length	Relative frequency (%)		Strain	5' to 3' DNA sequences	Length	Relative frequency (%)		Strain	5' to 3' DNA sequences	Length	Relative frequency (%)		Strain	5' to 3' DNA sequences	Length	Relative frequency (%)
X-1-a	GCATTGCATCCGATGGTGGCGCCGGAGCCCTCAAGCAT	38	89.3848		X-1-a	TGGGAGGGCAAACCAAACGGCAACGTCCCAGCAGCAGGAGTAACCCACAGCAAGTATGGATTGGG	65	94.3212		X-1-a	TATGCCCAAGCAGCCGCAGCCGCAGTCAACAACGACATCTTATGGGATGTCGGGGCTAAGGTGAGTATG	69	92.9524		X-1-a	CAGACGTGGGGCGTAAGAAAGACGGAGCGCAGGGCACCGTAGGCGCAGA	49	92.0712		X-1-a	TATTTCGCATCGCAGGCTAGTAATGTATTTCAGGGTGTCTTTCTCACCACACCCATGCAGAAGCACGACTGTGCTGCCTATATT	84	89.3664		X-1-a	CCCGTCCACTACACGGTCCTGACCGTACCCCCAGCCGCAGCCAACATCAACTTCCCG	57	74.2986		X-1-a	TACGGCGGTACGAACAAGCAAGCTGCTCCTGGTGCAGTTCCTGGTACGAAGTGGAAGGCAGAATATTGTGGGTATTACG	79	80.4664
X-1-b	GCATTGCATCCGATGGTGGCGCCGGAGCCCTCAAGCCT	38	1.04102		X-1-b	TGGGAGGGCAAGTCAAACACGGGCGCCCCAGCAGCAGGAGTAACCCACAGCAAGTATGGATTGGG	65	2.79067		X-1-b	TATGCCCAAGCAGCCGGAGCCGCAGTCAACAACGACATCTTATGGGATGTCGGGGCTAAGGTGAGTATG	69	1.09434		X-1-b	CAGACGTGGGGCATAAGAAAAACGGAGCGAATGGCGACATAGGCGCAGA	49	0.953281		X-1-b	TATTTCGCATCGCAGGCTAGTAATGTATTTCAGGGTGTCTTTCTCACCGATACCACACCCATGCAGAAGCACGACTGTGCTGCCTATATT	90	2.48414		X-1-b	CCCGTCCACTACACGGTCCTGACCGGACCCCAAGCCCCAGCCGCAGCCAACATCAACTTCCCG	63	15.4313		X-1-b	TACGGCGGTACGAACAAGCAAGCTGCTCCTGGTGCAGTTCCTGCTACGAAGTGGAAGGCAGAATATTGTGGGTATTACG	79	5.70659
X-2-a	GCATTGCATCCGATGGTGGCGCCATCAAGCAT	32	91.164		X-2-a	TGGGAGGGCAAACCAAACGGCAACGTCCCAGCAGGAGTAACTCCCAGCAAGTATGGATTGGG	62	81.83		X-1-c	TATGCCACAGCCCGAGCCGCAGCCGCAGTCAACAACGACATCTTATGGGATGTCGGGGCTAAGGTGAGTATG	72	0.974922		X-2-a	CAGACGTGGGGCGTAAGAAAGACGGAGCGCAGGGCACCGTAGGCGCAGA	49	88.5438		X-1-c	TATTTCGCATCGCAGGCTAGTAATGTATTTCAGGGTGTCTTTCTCACCACACCCATGCTGCAGCACGACTGTGCTGCCTATATT	84	1.6523		X-1-c	CCCGTCCACTACACGGTCCTGACCGTACCCCCAGCCCCAGCCAACATCAACTTCCCG	57	1.17514		X-1-c	TACGGCGGTACGAACAAGCAAGCTGCTCCCGGCGTCGTCCCTGGTACGAAGTGGAAGGCAGAATATTGTGGGTATTACG	79	5.3
X-3-a	GCATTGCATCCGATGGTGGCGCCATCAAGCAT	32	89		X-2-b	TGGGAGGGCAAAGACAGTCAGGGCAAGGCCCCAGCAGGAGTAACTCCCAGCAAGTATGGATTGGG	65	11.2292		X-2-a	TATGCCCAAGCAGCCGCAGCCGCAGCCGCAGCCAACAACGCCATCTTATGGGATGTCGGGGCTAAGGTGAGTATG	75	87.0888		X-2-b	CAGACGTGGGGCATAAGAAAAACGGAGCGAATGGCGACATAGGCGCAGA	49	2.03242		X-1-d	TATTTCGCATCGCAGGCTAGTAATGTATTTCAGGGAGTATTTCTCACCACACCCATGCAGAAGCACGACTGTGCTGCCTATATT	84	1.04456		X-1-d	CCCGTCCACTACACGGTCCTGACCGTACCCCCAGCCCGAGTCGACATCAACTTCCCG	57	1.10342		X-1-d	TACGGCGGTACGAACAAGAAAAACGATGCTGCTCCTGGTGCAGTTCCTGGTACGAAGTGGAAGGCAGAATATTGTGGGTATTACG	85	4.2
X-3-b	GCATTGCATATGAAAATGGTGGCGCCCAACCCCTCAAGCAT	41	2.5		X-2-c	TGGGAGGGCAAACCAAACGGCAACGTCCCAGCAGGAGTAACGCCCAGCAAGTATGGATTGGG	62	1.09947		X-2-b	TATGCCCAAGCAGCCGCAGCCGCAGCCGCAGTCAACAACGACATCTTATGGGATGTCGGGGCTAAGGTGAGTATG	75	1.82261		X-3-a	CAGACGTGGGGCATAAGAAAGACGGAGCGCAGGGCACCGTAGGCGCAGA	49	88.6815		X-2-a	TATTTCGCATCGCAGGCTAGTAATGTATTTCAGGGAGTATTTCTCAACATGGCCATGACCGCACACGACTGTGCTGCCTATATT	84	93.3548		X-1-e	CCCGTCCACTACACGGTCCTGACCGGACCCCAAGCCCGAGCCGGAGCCGACATCAACTTCCCG	63	1.07307		X-1-e	TACGGCGGTACGAACAAGCAAGCTGCTCCTGGTGCAGTTCCTGGTACGAAGTGGAAGGCAGGATATTGTGGGTATTACG	79	1.3
X-4-a	GCATTGCATATGAAAATGGTGGCGCCCAACCCCTCAAGCAT	41	88.6018		X-2-d	TGGGAGGGCAAACCAAACGGCAACGTCCCAGCAGCAGGAGTAACCCACAGCAAGTATGGATTGGG	65	1.00568		X-2-c	TATGCCCAAGCAGCCGGAGCCGCAGCCGCAGCCAACAACGCCATCTTATGGGATGTCGGGGCTAAGGTGAGTATG	75	1.19437		X-3-b	CAGACGTGGGGCATAAGAAAGAGAATGCAGCGAACGTCAATGGCACCGTAGGCGCAGA	58	1.6187		X-3-a	TATTTCGCATCGAAGGCCAGCAATGTGTTTAAAGACGTCTTTCTCAACATGGCCATGACCGCACACGACTGTGCTGCCTATATT	84	87.2527		X-2-a	CCCGTCCACGCCCAAGCCCGAGCCCGAGCCGGAGCCGACATCAACTTCCCG	51	86.72		X-2-a	TACGGCGGTACGAACAAAAAGGCCACGCCCCCTGCTGCTGCAGTTCCTGGTACGAAGTGGAGCAAGGAATATTGTGGGTATTACG	85	81.5
X-5-a	GCATTGCATATGAAAATGGTGGCGCCCAACCCATCAAGCAT	41	83.5		X-2-e	TGGGAGGGCAAACCAAACGGCAACGTCCCAGCAGGAGTAACCCCCAGCAAGTATGGATTGGG	62	0.974415		X-2-d	TATGCCCAAGCAGCCGGAGCCGCAGCCAACAACGCCATCTTATGGGATGTCGGGGCTAAGGTGAGTATG	69	1.09643		X-3-c	CAGACGTGGGGCGTAAGAAAGACGGAGCGCAGGGCACCGTAGGCGCAGA	49	1.05824		X-3-b	TATTTCGCATCGAAGGCCAGCAATGTATTTCAGGGAGTATTTCTCAACATGGCCATGACCGCACACGACTGTGCTGCCTATATT	84	1.77795		X-2-b	CCCGTCCACGCCCAAGCCCGAGCCCTGGCAGCCGGAGCCGACATCAACTTCCCG	54	2.1		X-2-b	TACGGCGGTACGAACAAAAAGGCCACGCCCCCTGCTGCTGCAGTTCCTGGTACGAAGTGGAAGGCAGAATATTGTGGGTATTACG	85	3.1
X-5-b	GCATTGCATATGAAAATGGTGGCGCCCAACCCCTCAAGCAT	41	5.5		X-3-a	TGGGAGGGCAAAGACAGTCAGGGCAAGGCCCCAGCAGGAGTAACCCCCAGCAAGTATGGATTGGG	65	91.9		X-3-a	TATGCCCCAGCCCAACCCCCAGCCAACATCTTATGGGATGTCGGGGCTAAGGTGAGTATG	60	92.3		X-4-a	CAGACGTGGGGCATAAGAAAGAGAATGCAGCGAACGTCAATGGCACCGTAGGCGCAGA	58	88.7		X-3-c	TATTTCGCATCGCAGGCTAGTAATGTATTTCAGGGTGTCTTTCTCACCGATACCACACCCATGCAGAAGGACGACTGTGCTGCCTATATT	90	1.17631		X-2-c	CCCGTCCACGCCCAAGCCCGAGCCCAACCCCCAGCCGACATCAACTTCCCG	51	1.08		X-2-c	TACGGCGGTACGAACAAGAAAAACGATGCTGCTCCTACGAAGTGGAGCAAGGAATATTGTGGGTATTACG	70	2.3
X-6-a	GCATTGCATCCGATGGTGGCGCCATCAAGCAT	32	98.9		X-3-b	TGGGAGGGCAAAGACAGTCAGGGCAAGGCCCCAGCAGGAACCCCCAGCAAGTATGGATTGGG	62	3.4		X-3-b	TATGCCCAAGCAGCCCAACCCCCAGCCAACATCTTATGGGATGTCGGGGCTAAGGTGAGTATG	63	2.3		X-4-b	CAGACGTGGGGCATAAGAAAAACGGAGCGAACGTCAATGGCACCGTAGGCGCAGA	55	1.1		X-4-a	TATTTCGCATCGCAGGCTAGTAATGTATTTCAGGGTGTCTTTCTCACCGATACCACACCCATGCAGAAGGACGACTGTGCTGCCTATATT	90	77.3		X-3-a	CCCGTCTATTACTTCGCAGCCCGAGCCCTGCCCGGAGCCCCAGTCCCAGCCATCTACTTCCCG	63	73.2745		X-2-d	TACGGCGGTACGAACAAAAAGGCCACGCCCCCTGCTGCTGCAGTTCCTGCTACGAAGTGGAAGGCAGAATATTGTGGGTATTACG	85	2
X-6-b	GCATTGCATACGATGGTGGCGCCATCAAGCAT	32	1.1		X-3-c	TGGGAGGGCAAGTCAAACACGGGCGCCCCAGCAGCAGGAGCAAACCACAGCAAGTATGGATTGGG	65	1.2		X-4-a	TATGCCCAAGCAGCCCAACCCCCAGCCAACATCTTATGGGATGTCGGGGCTAAGGTGAGTATG	63	92.9		X-5-a	CAGACGTGGGGCATAAGAAAGAGAATGCAGCGAACGTCAATGGCACCGTAGGCGCAGA	58	88.5		X-4-b	TATTTCGCATCGCAGGCTAGTAATGTATTTCAGGGTGTCTTTCTCACCACACCCATGCAGAAGGACGACTGTGCTGCCTATATT	84	10.8		X-3-b	CCCGTCTATTACTTCGCAGCCCGAGCCCTACCCGCAGCCCCAGTCCCAGCCATCTACTTCCCG	63	3.4996		X-2-e	TACGGCGGTACGAACAAGCAAGCTGCTGCAGTTCCTGGTACGAAGTGGAGCAAGGAATATTGTGGGTATTACG	73	1.7
X-7-a	GCATTGCATCCGAAGATGGTAGCGCCGGAAACCTCAAGCAT	41	97.9		X-4-a	TGGGAGGGCAAGTCAAACACGGGCGCCCCAGCAGCAGGAGCAAACCACAGCAAGTATGGATTGGG	65	89.5		X-4-b	TATGCCCAAGCAGCCCACCCCCCAGCCAACATCTTATGGGATGTCGGGGCTAAGGTGAGTATG	63	1		X-5-b	CAGACGTGGGGCATAAGAAAGACGGAGCGCAGGGCACCGTAGGCGCAGA	49	1.2		X-4-c	TATTTCGCATCGCAGGCTAGTAATGTATTTCAGGGTGTCTTTCTCACCAATGCCATGGACATGCAGAAGGACGACTGTGCTGCCTATATT	90	1.3		X-3-c	CCCGTCTATTACTTCGCAGCCCGAGCCGTACCCCCAGTCCCAGCCATCTACTTCCCG	57	2.64556		X-2-f	TACGGCGGTACGAACAAAAAGGCCACGCCCCCTGCTGCTCCTGCTACGAAGTGGAGCAAGGAATATTGTGGGTATTACG	79	1.4
X-7-b	GCATTGCATATGAAAATGGTGGCGCCCAACCCCTCAAGCAT	41	2.1		X-4-b	TGGGAGGGCAAAGACAGCAAGGGCGTCGTCCAAGCAGGAGCAAACCACAGCAAGTATGGATTGGG	65	4		X-5-a	TATGCCCAACCCCCAGCCAACATCTTATGGGATGTCGGGGCTAAGGTGAGTATG	54	97.1		X-5-c	CAGACGTGGGGCATAAGAAAAACGGAGCGAACGTCAATGGCACCGTAGGCGCAGA	55	1		X-4-d	TATTTCGCATCGAAGGCCAGCAATGTATTCGAGGGAGTATTTCTCGCTAGAAACATAGCCATGCGAGAGCACGACTGTGCTGCCTATATT	90	1.1		X-3-d	CCCGTCCATTGGAAAGCCCTGGCCCGAGCCCGACCCCCAGTCCCAGCCATCTACTTCCCG	60	1.22681		X-3-a	TACGGCGGTACGAACAAGAAAAACGATGCTGCTCCTGCTGCAGTTCCTGGTACGAAGTGGAAGGCAGAATATTGTGGGTATTACG	85	84.7
X-8-a	GCATTGCATCTGAAACTGGTGGCGCCCAACCCCTCAAGCAT	41	100		X-4-c	TGGGAGGGCAAGTCAAACACGGGCGCCACAGCAGCAGGAGCAAACCACAGCAAGTATGGATTGGG	65	1.1		X-6-a	TATGCCACAGCCCAAGCAGCCAACATCTTATGGGATGTCGGGGCTAAGGTGAGTATG	57	95.5		X-6-a	CAGACGTGGGGCATAAGAAAGACGGAGCGCAGGGCACCGTAGGCGCAGA	49	80		X-5-a	TATTTCGCATCGAAGGCCAGCAATGTATTCGAGGGAGTATTTCTCGCTAGAAACATGGCCATGACCGCGCACGACTGTGCTGCCTATATT	90	86.8		X-3-e	CCCGTCTATTACTTCGCAGCCCGAGCCCTGGCAGCCGGAGCCCCAGTCCCAGCCATCTACTTCCCG	66	1.11553		X-3-b	TACGGCGGTACGAACAAGAAAAACGATGCTGCTCCTGGTGCAGTTCCTGGTACGAAGTGGAAGGCAGAATATTGTGGGTATTACG	85	3.9
X-9-a	GCATTGCATCCGAAGATGGTAGCGCCGGAAACCTCAAGCAT	41	100		X-5-a	TGGGAGGGCAAAGACAGTCAGGGCAAGGCCCCAGCAGGAGCAAACCACAGCAAGTATGGATTGGG	65	94.1		X-6-b	TATGCCCCAGCCCAAGCAGCCAACATCTTATGGGATGTCGGGGCTAAGGTGAGTATG	57	1		X-6-b	CAGACGTGGGGCATAAGAAAGAGAATGCAGCGAACGTCAAGGGCACCGTAGGCGCAGA	58	14		X-5-b	TATTTCGCATCGAAGGCCAGCAATGTATTCGAGGGAGTATTTCTCGCTAGAAACATAGCCATGCGAGAGCACGACTGTGCTGCCTATATT	90	2		X-4-a	CCCGTCCATTGGAAAGCCCTACCCGGAGCCGACATCAACTTCCCG	45	88.1		X-3-c	TACGGCGGTACGAACAAGAAAAACGATGCTGCTCCTGCTGCAGTTCCTGCTACGAAGTGGAAGGCAGAATATTGTGGGTATTACG	85	3.2
X-10-a	GCATTGCATCTGAAAAAAATGGTGGCGCCATCAAGCAT	38	97.1		X-5-b	TGGGAGGGCAAACCAAACGGCAACGTCCCAGCAGGAGCAAACCACAGCAAGTATGGATTGGG	62	1.2		X-7-a	TATGCCCAAGCAGCCGGAGCCGACATCTTATGGGATGTCGGGGCTAAGGTGAGTATG	57	96.5		X-7-a	CAGACGTGGGGCATAAGAAAGAGAATGCAGCGAACGTCAATGGCACCGTAGGCGCAGA	58	90.9		X-5-c	TATTTCGCATCGAAGGCCAGCAATGTATTCGAGGGAGTATTTCTCAACATGGCCATGACCGCGCACGACTGTGCTGCCTATATT	84	1.4		X-4-b	CCCGTCCATTGGAAAGCCCTACCCGCAGCCAACATCAACTTCCCG	45	5.7		X-3-d	TACGGCGGTACGAACAAAAAGGCCACGCCCCCTGCTGCTCCTGCTGCTCCTACGAAGTGGAAGGCAGAATATTGTGGGTATTACG	85	1
X-10-b	GCATTGCATCCGAAGATGGTAGCGCCGGAAACCTCAAGCAT	41	2.9		X-6-a	TGGGAGGGCAAGTCAAACACGGGCGCCCCAGCAGCAGGAACTCCCAGCAAGTATGGATTGGG	62	93.9		X-8-a	TATGCCCAAGCAGCCGCAGCCGCAGCCGCAGTCAACAACAACATCTTATGGGATGTCGGGGCTAAGGTGAGTATG	75	93.9		X-8-a	CAGACGTGGGGCATAAGAAAGAGAATGCAGCGAACGTCAATGGCACCGTAGGCGCAGA	58	92		X-5-d	TATTTCGCATCGCAGGCCAGCAATGTATTTCAGGGAGTATTTCTCAACATGGCCATGACCGCGCACGACTGTGCTGCCTATATT	84	1.3		X-4-c	CCCGTCCATTGGAAAGCCCAACCCCCAGCCGACATCAACTTCCCG	45	1.2		X-4-a	TACGGCGGTACGAACAAAAAGGCCACGCCCCCTGCTGCTCCTGCTGCTCCTACGAAGTGGAAGGCAGAATATTGTGGGTATTACG	85	70.3
X-11-a	GCATTGCATCCGAAGATGGTAGCGCCGGAAACCTCAAGCAT	41	100		X-6-b	TGGGAGGGCAAGTCAAACACGGGCGCCCCAGCAGCAGGAACGCCCAGCAAGTATGGATTGGG	62	1.4		X-8-b	TATGCCCCAGCCCAACCCCCAGCCAACATCTTATGGGATGTCGGGGCTAAGGTGAGTATG	60	1.4		X-8-b	CAGACGTGGGGCGTAAGAAAGACGGAGCGCAGGGCACCGTAGGCGCAGA	49	1.3		X-5-e	TATTTCGCATCGAAGGCCAGCAATGTATTTCAGGGAGTATTTCTCAACATGGCCATGACCGCGCACGACTGTGCTGCCTATATT	84	1		X-4-d	CCTGTCCATTACAAAGTCCTAAAAGCCCACGCCCGAGCCCCAGCCGACATCCACTTCCCG	60	1		X-4-b	TACGGCGGTACGAACAAAAAGGCCACGCCCCCTGCTGCTCCTGCTACGAAGTGGAAGGCAGAATATTGTGGGTATTACG	79	9.5
X-12-a	GCATTGCATCCGATGGTGGCGCCATCAAGCAT	32	100		X-6-c	TGGGAGGGCAAGTCAAACACGGGCGCCACAGCAGCAGGAACTCCCAGCAAGTATGGATTGGG	62	1.1		X-9-a	TATGCCACAGCCCGAGCCGCAGCCGACGACATCTTATGGGATGTCGGGGCTAAGGTGAGTATG	63	92.1		X-9-a	CAGACGTGGGGCGTAAGAAAGACGGAGCGCAGGGCACCGTAGGCGCAGA	49	89.7		X-6-a	TATTTCGCATCGCAGGCCAGCAATGTATTTCAGGGAGTATTTCTCACCAATAACATGCTGCAGCACGACTGTGCTGCCTATATT	84	94.5		X-5-a	CCCGTCCATTGGAAAGCCCACGCCCGAGCCCCAGCCGACATCCACTTCCCG	51	85.6		X-4-c	TACGGCGGTACGAACAAGAAAAACGATGCTGCTCCTGCTGCTCCTACGAAGTGGAAGGCAGAATATTGTGGGTATTACG	79	6.5
X-13-a	GCATTGCATATGAAAATGGTGGCGCCGGAGCCCTCAAGCAT	41	98.7		X-6-d	TGGGAGGGAAAGTCAAACACGGGCGCCCCAGCAGCAGGAACTCCCAGCAAGTATGGATTGGG	62	1		X-9-b	TATGCCCAAGCAGCCGGAGCCGCAGCCGACGACATCTTATGGGATGTCGGGGCTAAGGTGAGTATG	66	1.6		X-9-b	CAGACGTGGGGCATAAGAAAAACGGAGCGAATGGCGACGTAGGCGCAGA	49	1.1		X-7-a	TATTTCGCATCGAAGGCCAGCAATGTATTTCAGGGTGTCTTTCTCACCACACCCATGCAGAAGGACGACTGTGCTGCCTATATT	84	90.5		X-5-b	CCCGTCCATTGGAAAGCCCACGCCCGAGCCGGAGCCGACATCCACTTCCCG	51	1.9		X-4-d	TACGGCGGTACGAACAAAAAGGCCACGCCCCCTGCTGCTCCTGCTGCTCCTGCTACGAAGTGGAAGGCAGAATATTGTGGGTATTACG	88	1.9
X-13-b	GCATTGCATCCGAAGATGGTGGCGCCCAACCCCTCAAGCAT	41	1.3		X-7-a	TGGGAGGGCAAGTCAAACACGGGCGCCCCAGCAGCAGGAACTCCCAGCAAGTATGGATTGGG	62	91.4		X-9-c	TATGCCACAGCCCGAGCCGGAGCCGACATCTTATGGGATGTCGGGGCTAAGGTGAGTATG	60	1		X-10-a	CAGACGTGGGGCATAAGAAAAACGGAGCGAATGGCGACGTAGGCGCAGA	49	89.3		X-7-b	TATTTCGCATCGCAGGCCAGCAATGTATTTCAGGGTGTCTTTCTCACCACACCCATGCAGAAGGACGACTGTGCTGCCTATATT	84	2		X-5-c	CCTGTCCATTACAAAGTCCTAAAAGCCCACGCCCGAGCCCCAGCCGACATCCACTTCCCG	60	1.7		X-4-e	TACGGCGGTACGAACAAGAAAAACGATGCTGCTCCTACGAAGTGGAAGGCAGAATATTGTGGGTATTACG	70	1.3
X-14-a	GCATTGCATCCGATGGTGGCGCCATCAAGCAT	32	100		X-7-b	TGGGAGGGCAAAGACAGTCAGGGCAAGGCCCCAGCAGGAACTCCCAGCAAGTATGGATTGGG	62	2.2		X-9-d	TATGCCCCAGCCCGAGCCGCAGCCGACGACATCTTATGGGATGTCGGGGCTAAGGTGAGTATG	63	1		X-11-a	CAGACGTGGGGCATAAGAAAAACGGAGCGAATGGCGGCATAGGCGCAGA	49	91.3		X-7-c	TATGTCGCATCGAAGGCCAGCAATGTATTTCAGGGTGTCTTTCTCACCACACCCATGCAGAAGGACGACTGTGCTGCCTATATT	84	1		X-5-d	CCCGTCCATTGGAAAGCCCTGGCCCGAGCCCCAGCCGACATCCACTTCCCG	51	1.6		X-4-f	TACGGCGGTACGAACAAAAAAGCTGCTGCTGCTCCTGCTACGAAGTGGAAGGCAGAATATTGTGGGTATTACG	73	1.2
					X-7-c	TGGGAGGGCAAACCAAACGGCAACGTCCCAGCAGCAGGAACTCCCAGCAAGTATGGATTGGG	62	1.5		X-10-a	TATGCCCAAGCAGCCGCAGTCAACAACGACATCTTATGGGATGTCGGGGCTAAGGTGAGTATG	63	62		X-12-a	CAGACGTGGGGCATAAGAAAGAGAATGCAGCGAACGTCAATGGCACCGTAGGCGCAGA	58	91.8		X-8-a	TATTTCGCATCGCAGGCCAGCAATGTATTTCAGGGAGTATTTCTCAACATGGCCATGACCGCACACGACTGTGCTGCCTATATT	84	57.9588		X-5-e	CCCGTCTATTACTTCGCAGCCCGAGCCCCAGCCGACATCCACTTCCCG	48	1.3		X-4-g	TACGGCGGTACGAACAAGCAAGCTGCTGCTCCTGCTGCTCCTACGAAGTGGAAGGCAGAATATTGTGGGTATTACG	76	1.2
					X-7-d	TGGGAGGGCAAGTCAAACACGGGCGCCACAGCAGCAGGAACTCCCAGCAAGTATGGATTGGG	62	1.2		X-10-b	TATGCCACAGCCCGAGCCGCAGTCAACAACGACATCTTATGGGATGTCGGGGCTAAGGTGAGTATG	66	18.4		X-13-a	CAGACGTGGGGCGTAAGAAAGACGGAGCGCAGGGCACCGTAGGCGCAGA	49	89.5		X-8-b	TATTTCGCATCGAAGGCCAGCAATGTATTCGAGGGAGTATTTCTCAACATGGCCATGACCGCACACGACTGTGCTGCCTATATT	84	20.4048		X-5-f	CCCGTCCATTGGAAAGCCCTGGCCCGAGCCCGACCCCCAGCCGACATCCACTTCCCG	57	1.1		X-4-h	TACGGCGGTACGAACAAAAAGGCCACGCCCCCTGCTGCTCCTGGTACGAAGTGGAAGGCAGAATATTGTGGGTATTACG	79	1.1
					X-7-e	TGGGAGGGCAAGTCAAACACGGGCGCCCCAGCAGCAGGAACGCCCAGCAAGTATGGATTGGG	62	1		X-10-c	TATGCCACAGCCCGAGCCGGAGCCGACATCTTATGGGATGTCGGGGCTAAGGTGAGTATG	60	5.2		X-14-a	CAGACGTGGGGCATAAGAAAGAGAATGCAGCGAACGTCAATGGCACCGTAGGCGCAGA	58	92.7		X-8-c	TATTTCGCATCGCAGGCCAGCAATGTGTTTAAAGACGTCTTTCTCACCAATGCCATGACCGCACACGACTGTGCTGCCTATATT	84	11.7689		X-6-a	CCCGTCCACGCCCAAGCCCGAGCCCTGGCAGCCGCAGTCAACAACGACATCAACTTCCCG	60	20.8		X-4-i	TACGGCGGTACGAACAAAAAGGCCACGCCCCCTGCTGCTCCTGCTGCTCTTACGAAGTGGAAGGCAGAATATTGTGGGTATTACG	85	1
					X-8-a	TGGGAGGGCAAAGACAGCAAGGGCAACGTCCCAGCAGGAACTCCCAGCAAGTATGGATTGGG	62	56.4		X-10-d	TATGCCCGAGCCGCAGCCGCAGTCAACAACGACATCTTATGGGATGTCGGGGCTAAGGTGAGTATG	66	3.6		X-14-b	CAGACGTGGGGCGTAAGAAAGACGGAGCGCAGGGCACCGTAGGCGCAGA	49	2.1		X-8-d	TATTTCGCATCGAAGGCCAGCAATGTATTTCAGGGTGTCTTTCTCACCGATACCACACCCATGCAGAAGGACGACTGTGCTGCCTATATT	90	1.10919		X-6-b	CCCGTCCATTGGAAAGCCCTACCCGCAGCCGCAGCCGCAGCCGCAGTCAACAACGACATCAACTTCCCG	69	18.4		X-5-a	TACGGCGGTACGAACAAGAAAAACGATGCTGCTCCTGGTGCTCCTGCTACGAAGTGGAAGGCAGAATATTGTGGGTATTACG	82	86.1
					X-8-b	TGGGAGGGCAAACCAAACGGCAACGTCCCAGCAGGAGTAACCCCCAGCAAGTATGGATTGGG	62	40.4		X-10-e	TATGCCCAAGCAGCCGGAGCCGCAGTCAACAACGACATCTTATGGGATGTCGGGGCTAAGGTGAGTATG	69	1.7		X-14-c	CAGACGGGGGGCATAAGAAAGAGAATGCAGCGAACGTCAATGGCACCGTAGGCGCAGA	58	1		X-9-a	TATTTCGCATCGCAGGCCAGCAATGTATTTCAGGGAGTATTTCTCAACATGGCCATGACCGCACACGACTGTGCTGCCTATATT	84	85.2		X-6-c	CCCGTCTATTACTTCGCAGCCCGAGCCCTGCCCGGAGCCCCAGTCCCAGCCATCTACTTCCCG	63	18		X-5-b	TACGGCGGTACGAACAAGAAAAACGATGCTGCTCCTGCTACGAAGTGGAAGGCAGAATATTGTGGGTATTACG	73	7.4
					X-8-c	TGGGAGGGCAAGTCAAACACGGGCGCCCCAGCAGCAGGAACTCCCAGCAAGTATGGATTGGG	62	1.1		X-10-f	TATGCCCGAGCCGCAGTCAACAACGACATCTTATGGGATGTCGGGGCTAAGGTGAGTATG	60	1.2							X-9-b	TATTTCGCATCGCAGGCCAGCAATGTATTCGAGGGAGTATTTCTCGCTAGAAACATAGCCATGACCGCACACGACTGTGCTGCCTATATT	90	3.8		X-6-d	CCTGTCCATTACAAAGTCCTAAAAGCCCTACCCGCAGCCGTACCCCCAGCCCGAGTTGACATCAACTTCCCG	72	14.6		X-6-a	TACGGCGGTACGAACAAGAAAAACGATGCTGCTGCTGCAGCCCCTGCTCCTGCTACGAAGTGGAAGGCAGAATATTGTGGGTATTACG	88	41.5
					X-8-d	TGGGAGGGCAAACCAAACGGCAACGTCCCAGCAGGAACTCCCAGCAAGTATGGATTGGG	59	1		X-10-g	TATGCCCAAGCAGCCGCAGCCGACGACATCTTATGGGATGTCGGGGCTAAGGTGAGTATG	60	1.2							X-9-c	TATTTCGCATCGCAGGCCAGCAATGTATTTCAGGGAGTATTTCTCACCAATAACATGCTGCAGCACGACTGTGCTGCCTATATT	84	2.8		X-6-e	CCTGTCCATTACAAAGTCCTAAAAGCCCAACTCCCAGCCGCAGCCGCAGCCGCAGTCAACAACGACATCAACTTCCCG	78	13		X-6-b	TACGGCGGTACGAACAAGAAAAACGATGCTGCTGCTGCAGCCCCTGCTCCTGGTACGAAGTGGAAGGCAGAATATTGTGGGTATTACG	88	35.3
					X-8-e	TGGGAGGGCAAAGACAGCAAGGGCAACGTCCCAGCAGGAACGCCCAGCAAGTATGGATTGGG	62	1		X-10-h	TATGCCCTGGCAGCCGCAGTCAACAACGACATCTTATGGGATGTCGGGGCTAAGGTGAGTATG	63	1							X-9-d	TATTTCGCATCGAAGGCCAGCAATGTATTTCAGGGAGTATTTCTCAACATGGCCATGACCGCACACGACTGTGCTGCCTATATT	84	1.3		X-6-f	CCCGTCCACTACACGGTCCTGACCGGACCCCAAGCCCCAGCCGCAGTCAACAACGACATCAACTTCCCG	69	9.6		X-6-c	TACGGCGGTACGAACAAGCAAGCTGCTGCAGCCCCTGCTCCTGGTACGAAGTGGAAGGCAGAATATTGTGGGTATTACG	79	17.3
					X-9-a	TGGGAGGGCAAAGACAGTCAGGGCAAGGCCCCAGCAGGAGTAACCCCCAGCAAGTATGGATTGGG	65	92.3323		X-11-a	TATGCCACAGCCCGAGCCGGAGCCGACATCTTATGGGATGTCGGGGCTAAGGTGAGTATG	60	95.7471							X-10-a	TATTTCGCATCGAAGGCCAGCAATGTATTTCAGGGTGTCTTTCTCACCACACCCATGCAGACGCACGACTGTGCTGCCTATATT	84	75		X-6-g	CATGTCCATTACAAAGTCCTAAAAGCCCAACTCCCAGCCGCAGCCGCAGCCGCAGTCAACAACGACATCAACTTCCCG	78	4.4		X-6-d	TACGGCGGTACGAACAAGAAAAACGATGCTGCTGCAGCCCCTGCTCCTGCTACGAAGTGGAAGGCAGAATATTGTGGGTATTACG	85	5.26
					X-9-b	TGGGAGGGCAAACCAAACGGCAACGTCCCAGCAGGAGTAACCCCCAGCAAGTATGGATTGGG	62	3.35381		X-11-b	TATGCCCCAGCCCGAGCCGGAGCCGACATCTTATGGGATGTCGGGGCTAAGGTGAGTATG	60	1.05824							X-10-b	TATTTCGCATCGAAGGCCAGCAATGTGTTTAAAGACGTCTTTCTCACCAATGCCATGGACATGCAGACGCACGACTGTGCTGCCTATATT	90	9.6		X-6-h	CCCGTCCATTGGAAAGCCCTACCCGCAGCCGCAGTCGCAGCCGCAGTCAACAACGACATCAACTTCCCG	69	1.3		X-7-a	TACGGCGGTACGAACAAAAAAGCTGCTCCTACGAAGTGGAAGGCAGAATATTGTGGGTATTACG	64	84.8
					X-9-c	TGGGAGGGCAAAGACAGTCAGGGCAAGGCCCCAGCAGGAACCCCCAGCAAGTATGGATTGGG	62	1.89452		X-12-a	TATGCCCAAGCCCCAGCCGCAGCCAACATCTTATGGGATGTCGGGGCTAAGGTGAGTATG	60	91.8							X-10-c	TATTTCGCATCGCAGGCTAGTAATGTATTTCAGGGTGTCTTTCTCACCGATACCACACCCATGCGGACGCACGACTGTGCTGCCTATATT	90	2.7		X-7-a	CCCGTCCATTGGAAAGCCCCAGCCCCAGCCAACATCCACTTCCCG	45	93.4911		X-7-b	TACGGCGGTACGAACAAAAAAGCTGCTCCTACGAAGTGGAAGGCAGGATATTGTGGGTATTACG	64	2.7
					X-9-d	TGGGAGGGCAAAGACAGCAAGGGCGTCGTCCAAGCAGGAGTAACCCCCAGCAAGTATGGATTGGG	65	1.03687		X-12-b	TATGCCCAAGCCCCAGCCGCAGCCGACGACATCTTATGGGATGTCGGGGCTAAGGTGAGTATG	63	1.1							X-10-d	TATTTCGCATCGCAGGCCAGCAATGTATTTCAGGGTGTCTTTCTCACCACACCCATGCAGACGCACGACTGTGCTGCCTATATT	84	1.5		X-8-a	CCCGTCCATTGGAAAGCCCTGGCCCGAGCCCGACCCCCAGCCGCAGCCAACATCCACTTCCCG	63	28.4		X-7-c	TACGGCGGTACGAACAAAAAAGCTGCTCCTACGAAGTGGAGCAAGGAATATTGTGGGTATTACG	64	1.7
					X-10-a	TGGGAGGGCAAAGACAGCAAGGGCGTCGTCCCAGCAGGAACTCCCAGCAAGTATGGATTGGG	62	56.1		X-12-c	TATGCCACAGCCCGAGCCGGAGCCAACATCTTATGGGATGTCGGGGCTAAGGTGAGTATG	60	1							X-10-e	TATTTCGCATCGAAGGCCAGCAATGTATTTCAGGGTGTCTTTCTCACCACACCCATGCAGAAGGACGACTGTGCTGCCTATATT	84	1.4		X-8-b	CCCGTCCATTGGAAAGCCCTGGCCCGAGCCCGACCCCCAGCCGCAGCCAACATCAACTTCCCG	63	25.4		X-7-d	TACGGCGGTACGAACAAGAAAAACGATGCTGCTCCTACGAAGTGGAAGGCAGAATATTGTGGGTATTACG	70	1.5
					X-10-b	TGGGAGGGCAAAGACAGCAAGGGCGTCGTCCAAGCAGGAGCAAACCACAGCAAGTATGGATTGGG	65	9.8		X-13-a	TATGCCCAAGCAGCCCAACCCCCAGCCAACATCTTATGGGATGTCGGGGCTAAGGTGAGTATG	63	95.2							X-10-f	TATTTCGCATCGAAGGCCAGCAATGTATTCGAGGGTGTCTTTCTCACCACACCCATGCAGACGCACGACTGTGCTGCCTATATT	84	1.2		X-8-c	CCCGTCCATTGGAAAGCCCTGGCCCAAGCCCCAGCCGCAGCCAACATCAACTTCCCG	57	24.6		X-8-a	TACGGCGGTACGAACAAAAAGGCCACGCCCCCTGCTGCTGCAGTTCCTGGTACGAAGTGGAAGGCAGAATATTGTGGGTATTACG	85	67.8
					X-10-c	TGGGAGGGCAAAGACAGCAAGGGCGTCGTCCAAGCAGGAACTCCCAGCAAGTATGGATTGGG	62	7.1		X-14-a	TATGCCCAAGCAGCCGGAGCCGCAGTGCCAGCCGCAGCCGACGACATCTTATGGGATGTCGGGGCTAAGGTGAGTATG	78	92.8							X-11-a	TATTTCGCATCGAAGGCCAGCAATGTATTCGGGGGAGTATTTCTCACCAATAACATGCTGCAGCACGACTGTGCTGCCTATATT	84	85.6		X-8-d	CCCGTCCACGCCCACGCCCACGCCCGAGCCCAAGCCCCAGCCGACATCCACTTCCCG	57	14.4		X-8-b	TACGGCGGTACGAACAAAAAGGCCACGCCCCCTGCTGCTCCTGCTACGAAGTGGAAGGCAGAATATTGTGGGTATTACG	79	22.6
					X-10-d	TGGGAGGGCAAACCAAACGGCAACGTCCCAGCAGGAGTAACCCCCAGCAAGTATGGATTGGG	62	6.3		X-14-b	TATGCCACAGCCCGAGCCGCAGTGCCAGCCGCAGCCGACGACATCTTATGGGATGTCGGGGCTAAGGTGAGTATG	75	2.2							X-11-b	TATTTCGCATCGAAGGCCAGCAATGTATTCGGGGGAGTATTTCTCACCAATAACATGCAGACGCACGACTGTGCTGCCTATATT	84	8.8		X-8-e	CCCGTCCATTGGAAAGCCCCAGCCCAACCCCCAGCCCAACCCCCAGCCAACATCAACTTCCCG	63	5.7		X-8-c	TACGGCGGTACGAACAAGCAAGCTGCTGCAGTTCCTGGTACGAAGTGGAAGGCAGAATATTGTGGGTATTACG	73	7.1
					X-10-e	TGGGAGGGCAAACCAAACGGCAACGTCCCAGCAGGAACTCCCAGCAAGTATGGATTGGG	59	4.8		X-14-c	TATGCCCAAGCAGCCGCAGCCGCAGCCGCAGCCGCAGTCAACAACGACATCTTATGGGATGTCGGGGCTAAGGTGAGTATG	81	1.5							X-12-a	TATTTCGCATCGAAGGCCAGCAATGTGTTTAAAGACGTCTTTCTCACCAATGCCATGGACATGCAGACGCACGACTGTGCTGCCTATATT	90	91.2		X-9-a	CCCGTCTATTACTTCGCAGCCCGAGCCCAACTCCCAGCCCTACCCGGAGCCGCAGCCAACATCAACTTCCCG	72	81.7		X-8-d	TACGGCGGTACGAACAAAAAGGCCACGCCCCCTGCTGCTGCAGTTCCTGCTACGAAGTGGAAGGCAGAATATTGTGGGTATTACG	85	1
					X-10-f	TGGGAGGGCAAGTCAAACACGGGCGCCCCAGCAGCAGGAACTCCCAGCAAGTATGGATTGGG	62	4.1		X-14-d	TATGCCCAAGCAGCCGGAGCCGCAGCCCCAGCCGCAGCCAACATCAACTTCCCGGTATGGGATGTCGGGGCTAAGGTGAGTATG	84	1.2							X-13-a	TATTTCGCATCGCAGGCCAGCAATGTGTTTAAAGACGTCTTTCTCACCAATGCCATGGACATGCAGAAGGACGACTGTGCTGCCTATATT	90	67.9		X-9-b	CCCGTCTATTACTTCGCAGCCCGAGCCCAACTCCCAGCCCAACCCGCAGCCAACATCAACTTCCCG	66	2.8		X-9-a	TACGGCGGTACGAACAAAAAGGCCACGCCCCCTGCTGCTCCTACGAAGTGGAAGGCAGGATATTGTGGGTATTACG	76	89.72
					X-10-g	TGGGAGGGCAAGTCAAACACGGGCGCCCCAGCAGGAACTCCCAGCAAGTATGGATTGGG	59	2.8		X-14-e	TATGCCCAAGCAGCCGGAGCCGCAGCCGCAGCCGCAGTCAACAACGACATCTTATGGGATGTCGGGGCTAAGGTGAGTATG	81	1							X-13-b	TATTTCGCATCGCAGGCCAGCAATGTGTTTAAAGACGTCTTTCTCACCACACCCATGCAGAAGGACGACTGTGCTGCCTATATT	84	10.8		X-9-c	CCCGTCTATTACTTCGCAGCCGGAGTCCCACCCGGAGCCGCAGCCAACATCAACTTCCCG	60	2.4		X-9-b	TACGGCGGTACGAACAAAAAGGCCACGCCCCCTGCTGCTCCTACGAAGTGGAAGGCAGAATATTGTGGGTATTACG	76	3
					X-10-h	TGGGAGGGCAAAGACAGCAAGGGCGTCGTCCCAGCAGGAGTAACCCCCAGCAAGTATGGATTGGG	65	2.5												X-13-c	TATTTCGCATCGCAGGCCAGCAATGTATTTCAGGGTGTCTTTCTCACCACACCCATGCAGAAGGACGACTGTGCTGCCTATATT	84	7.7		X-9-d	CCCGTCTATTACTTCGCAGCCCGAGCCCGACCCCCAGCCCCAGCCAACATCAACTTCCCG	60	1.9		X-9-c	TACGGCGGTACGAACAAGCAAGCTGCTCCTACGAAGTGGAAGGCAGGATATTGTGGGTATTACG	64	2
					X-10-i	TGGGAGGGCAAACCAAACGGCAACGTCCCAGCAGGAGTAACTCCCAGCAAGTATGGATTGGG	62	1.8												X-13-d	TATTTCGCATCGCAGGCCAGCAATGTATTTCAGGGAGTATTTCTCAACATGGCCATGACCGCACACGACTGTGCTGCCTATATT	84	5.9		X-9-e	CCCGTCTATTACTTCGCAGCCGGAGTCCCAGCCCTACCCGGAGCCGCAGCCAACATCAACTTCCCG	66	1.5		X-9-d	TACGGCGGTACGAACAAGAAAAACGATGCTGCTCCTGCTGCTCCTGCTGCTCCTACGAAGTGGAAGGCAGAATATTGTGGGTATTACG	88	1.1
					X-10-j	TGGGAGGGCAAAGACAGTCAGGGCAAGGCCCCAGCAGGAACTCCCAGCAAGTATGGATTGGG	62	1.6												X-13-e	TATTTCGCATCGCAGGCTAGTAATGTATTTCAGGGTGTCTTTCTCACCGATACCACACCCATGCAGAAGGACGACTGTGCTGCCTATATT	90	5.6		X-9-f	CCCGTCTATTACTTCGCAGCCCGAGCCCTGGCAGCCAACATCAACTTCCCG	51	1.3		X-10-a	TACGGCGGTACGAACAAGAAAAACGATGCTGCTCCTGCTGCTCCTGCTGCTCCTACGAAGTGGAAGGCAGAATATTGTGGGTATTACG	88	67.4
					X-10-k	TGGGAGGGCAAAGACAGCAAGGGCGTCGTCCCAGCAGGAGTAACTCCCAGCAAGTATGGATTGGG	65	1.3												X-14-a	TATTTCGCATCGCAGGCCAGCAATGTATTTCAGGGAGTATTTCTCAACATGGCCATGACCGCACACGACTGTGCTGCCTATATT	84	85.2		X-9-g	CCCGTCCATTGGAAAGCCCTGGCCCGAGCCCAACTCCCAGCCCTACCCGGAGCCGCAGCCAACATCAACTTCCCG	75	1.3		X-10-b	TACGGCGGTACGAACAAAAAAGCTGCTCCTGCTGCAGTTCCTGGTGCTGCTGCTCTTACGAAGTGGAAGGCAGAATATTGTGGGTATTACG	91	9.1
					X-10-l	TGGGAGGGCAAGTCAAACACGGGCGCCGCCCGAGCAGGAACTCCCAGCAAGTATGGATTGGG	62	1												X-14-b	TATTTCGCATCGAAGGCCAGCAATGTATTCGAGGGAGTATTTCTCAACATGGCCATGACCGCACACGACTGTGCTGCCTATATT	84	3.7		X-9-h	CCCGTCTATTACTTCGCAGCCCAAGCCCCAGCCGCAGCCAACATCCACTTCCCG	54	1.1		X-10-c	TACGGCGGTACGAACAAGAAAAACGATGCTGCTCCTGCTGCTCCTACGAAGTGGAAGGCAGAATATTGTGGGTATTACG	79	8.9
					X-11-a	TGGGAGGGCAAAGACAGCAAGGGCGTCGTCCAAGCAGGAGCAAACCACAGCAAGTATGGATTGGG	65	100												X-14-c	TATTTCGCATCGAAGGCCAGCAATGTATTTCAGGGAGTATTTCTCAACATGGCCATGACCGCACACGACTGTGCTGCCTATATT	84	2.3		X-9-i	CCCGTCTATTACTTCGCAGCCCGAGCCCAACCCCCAGCCAACATCAACTTCCCG	54	1.1		X-10-d	TACGGCGGTACGAACAAGAAAAACGATGCTGCTCCTACGAAGTGGAAGGCAGAATATTGTGGGTATTACG	70	2.9
					X-12-a	TGGGAGGGCAAAGACAGCAAGGGCGTCGTCCAAGCAGGAGCAAACCACAGCAAGTATGGATTGGG	65	98.8												X-14-d	TATTTCGCATCGCAGGCCAGCAATGTATTCGAGGGAGTATTTCTCAACATGGCCATGACCGCACACGACTGTGCTGCCTATATT	84	1.8		X-9-j	CCCGTCTATTACTTCGCAGCCCGAGCCGGAGCCGCAGCCAACATCAACTTCCCG	54	1		X-10-e	TACGGCGGTACGAACAAGAAAAACGATGCTGCTCCTGCTGCTCCTGCTACGAAGTGGAAGGCAGAATATTGTGGGTATTACG	82	2.8
					X-13-a	TGGGAGGGCAAAGACAGTCAGGGCAAGGCCCCAGCAGCAGGAGCAAACCACAGCAAGTATGGATTGGG	68	84.7												X-14-e	TATTTCGCATCGCAGGCTAGTAATGTATTTCAGGGAGTATTTCTCAACATGGCCATGACCGCACACGACTGTGCTGCCTATATT	84	1.6		X-10-a	CCCGTCTATTACTTCGCAGCCCAAGCCCCAGCCGCAGCCAACATCCACTTCCCG	54	77.1		X-10-f	TACGGCGGTACGAACAAGAAAAACGATGCTGCTCCTGCTACGAAGTGGAAGGCAGAATATTGTGGGTATTACG	73	2.4
					X-13-b	TGGGAGGGCAAAGACAGTCAGGGCAAGGCCCCAGCAGGAGCAAACCACAGCAAGTATGGATTGGG	65	7.8												X-14-f	TATTTCGCATCGAAGGCCAGCAATGTGTTTAAAGACGTCTTTCTCACCAATGCCATGACCGCACACGACTGTGCTGCCTATATT	84	1.1		X-10-b	CCCGTCTATTACTTCGCAGCCCAAGCCCAAGCAGCCGGAGCCGACATCCACTTCCCG	57	9.1		X-10-g	TACGGCGGTACGAACAAGAAAAACGATGCTGCTCCTGCTGCTCCTGCTGCTCCTGCTACGAAGTGGAAGGCAGAATATTGTGGGTATTACG	91	2.1
					X-13-c	TGGGAGGGCAAGTCAAACACGGGCGCCCCAGCAGCAGGAGCAAACCACAGCAAGTATGGATTGGG	65	6.8												X-14-g	TATTGCGCATCGCAGGCCAGCAATGTATTTCAGGGAGTATTTCTCAACATGGCCATGACCGCACACGACTGTGCTGCCTATATT	84	1.1		X-10-c	CCTGTCCATTACAAAGTCCTAAAAGCCCACGCCCGAGCCCCAGCCGACATCCACTTCCCG	60	2.3		X-10-h	TACGGCGGTACGAACAAGAAAAACGATGCTGCTCCTGGTGCAGTTCCTGCTACGAAGTGGAAGGCAGAATATTGTGGGTATTACG	85	1.8
					X-14-a	TGGGAGGGCAAGTCAAACACGGGCAACGTCCCAGCAGGAGTAACCCCCAGCAAGTATGGATTGGG	65	91.3												X-14-h	TATGTCGCATCGCAGGCCAGCAATGTATTTCAGGGAGTATTTCTCAACATGGCCATGACCGCACACGACTGTGCTGCCTATATT	84	1		X-10-d	CCCGTCTATTACTTCGCAGCCCCAGCCCAACCCCCAGCCAACATCCACTTCCCG	54	1.8		X-10-i	TACGGCGGTACGAAAAAGAAAAACGATGCTGCTCCTGCTGCTCCTGCTGCTCCTACGAAGTGGAAGGCAGAATATTGTGGGTATTACG	88	1
					X-14-b	TGGGAGGGCAAGTCAAACACGGGCGCCGCCCGAGCAGGAGTAACCCCCAGCAAGTATGGATTGGG	65	3.6																	X-10-e	CCCGTCTATTACTTCGCAGCCCGAGCCCAACTCCCAGCCGCAGCCAACATCCACTTCCCG	60	1.7		X-11-a	TACGGCGGTACGAACAAGAAAAACGATGCTGCTCCTGCTACGAAGTGGAAGGCAGAATATTGTGGGTATTACG	73	94
					X-14-c	TGGGAGGGCAAAGACAGCAAGGGCGTCGTCCAAGCAGGAGCAAACCACAGCAAGTATGGATTGGG	65	2.1																	X-10-f	CCCGTCTATTACTTCGCAGCCCAAGCCCAACCCCCAGCCAACATCCACTTCCCG	54	1.4		X-12-a	TACGGCGGTACGAACAAGAAAAACGATGCTCCTGCTACGAAGTGGAAGGCAGAATATTGTGGGTATTACG	70	96
					X-14-d	TGGGAGGGCAAGTCAAACACGGGCGCCCCAGCAGCAGGAGTAACCCCCAGCAAGTATGGATTGGG	65	1.7																	X-10-g	CCCGTCTATTACTTCGCAGCCCAAGCAGCCGGAGCCGCAGCCAACATCCACTTCCCG	57	1		X-12-b	TACGGCGGTACGAAAAAGAAAAACGATGCTCCTGCTACGAAGTGGAAGGCAGAATATTGTGGGTATTACG	70	1.2
					X-14-e	TGGGAGGGCAAACCAAACGGCAACGTCCCAGCAGGAGTAACCCCCAGCAAGTATGGATTGGG	62	1.1																	X-11-a	CCCGTCCATTGGAAAGCCCTGGCCCCAGCCCGAGTTGACATCTACTTCCCG	51	85.3		X-13-a	TACGGCGGTACGAACAAAAAAGCTGCTGCTGCAGCCCCTGCTCCTGGTACGAAGTGGAAGGCAGGATATTGTGGGTATTACG	82	63.9
																									X-11-b	CCCGTCCATTGGAAAGCCCTGGCCCCAGCCAATGACATCTACTTCCCG	48	11.5		X-13-b	TACGGCGGTACGAACAAAAAAGCTGCTGCTGCAGCCCCTGCTCCTGCTACGAAGTGGAAGGCAGAATATTGTGGGTATTACG	82	19.2
																									X-11-c	CCCGTCCATTGGAACGCCTTCACCCAAGCCCGAGCCCTGCCCGGAGCCCCAGCCAATGACATCTACTTCCCG	72	2.5		X-13-c	TACGGCGGTACGAACAAGAAAAACGATGCTGCTGCAGCCCCTGCTCCTGGTACGAAGTGGAAGGCAGGATATTGTGGGTATTACG	85	6.6
																									X-12-a	CCCGTCTATTACTTCGCAGCCCGAGCCGGAGCCGCAGTGCCAGCCCCAGCCAACATCAACTTCCCG	66	95		X-13-d	TACGGCGGTACGAACAAAAAGGCCACGCCCCCTGCAGCCCCTGCTCCTGCTACGAAGTGGAAGGCAGAATATTGTGGGTATTACG	85	5
																									X-12-b	CCCGTCTATTACTTCGCAGCCCGAGCCGGAGCCGCAGTGCCAGCCCCAGCCAACATCCACTTCCCG	66	1.2		X-13-e	TACGGCGGTACGAACAAGAAAAACGATGCTGCTGCTGCAGCCCCTGCTCCTGGTACGAAGTGGAAGGCAGGATATTGTGGGTATTACG	88	2.4
																									X-13-a	CCCGTCCACGCCCAAGCCCGAGCCCTGGCAGCCGGAGTCCCACCCGCAGCCGCAGTCAACTTCCCG	66	35.7		X-13-f	TACGGCGGTACGAACAAAAAGGCCACGCCCCCTGCTGCTGCTGCAGCCCCTGCTCCTGGTACGAAGTGGAAGGCAGGATATTGTGGGTATTACG	94	2.2
																									X-13-b	CCCGTCCACGCCCGAGCCCGAGCCGGAGCCGCAGTGCCAGCCGCAGCCGCAGTCAACTTCCCG	63	10.9		X-14-a	TACGGCGGTACGAACAAAAAAGCTGCTGCTGCAGCCCCTGCTCCTGCTACGAAGTGGAAGGCAGAATATTGTGGGTATTACG	82	89.5
																									X-13-c	CCCGTCCACGCCCAAGCCCGAGCCCTGGCAGCCGCAGTCAACTTCCCG	48	8.9		X-14-b	TACGGCGGTACGAACAAAAAAGCTGCTGCTCTTACGAAGTGGAAGGCAGAATATTGTGGGTATTACG	67	2.7
																									X-13-d	CCCGTCCATTGGAAAGCCCGAGCCCTGGCAGCCGGAGTCCCACCCGCAGCCGCAGTCAACTTCCCG	66	8.7		X-14-c	TACGGCGGTACGAACAAGCAAGCTGCTGCTGCAGCCCCTGCTCCTGCTACGAAGTGGAAGGCAGAATATTGTGGGTATTACG	82	2.4
																									X-13-e	CCCGTCTATTACTTCGCAGCCCGAGCCCAACTCCCAGCCGCAGCCGCAGTCAACTTCCCG	60	7.6		X-14-d	TACGGCGGTACGAACAAGAAAAACGATGCTGCTGCAGCCCCTGCTCCTGCTACGAAGTGGAAGGCAGAATATTGTGGGTATTACG	85	1.8
																									X-13-f	CCCGTCCATTGGAACGCCTTCACCCAAGCCCGAGCCCTGCCCGGAGCCCCAGTCCCAGCCATCAACTTCCCG	72	6.8		X-14-e	TACGGCGGTACGAACAAGAAAAACGATGCTGCTCCTGCTGCAGCCCCTGCTCCTGCTACGAAGTGGAAGGCAGAATATTGTGGGTATTACG	91	1.3
																									X-13-g	CCCGTCCATTGGAAAGCCCTGGCCCGAGCCCGACCCCCAGCCCCACCCGCAGCCGCAGTCAACTTCCCG	69	6.7		X-14-f	TACGGCGGTACGAACAAAAAAGCTGCTGCTGCAGTTCCTGCTACGAAGTGGAAGGCAGAATATTGTGGGTATTACG	76	1
																									X-13-h	CCCGTCCACGCCCAAGCAGCCGGAGCCGCAGCCGGAGTCCCAGCCCTACCCGGAGCCGCAGTCAACTTCCCG	72	5.9
																									X-13-i	CCCGTCCATTGGAACGCCTTCACCCAAGCCCGAGCCCTGCCCGGAGCCCCAGTCCCAGCCATCTACTTCCCG	72	5.3
																									X-13-j	CCCGTCCATTGGAAAGCCCTGGCAGCCGGAGTCCCACCCGCAGCCGCAGTCAACTTCCCG	60	2.9
																									X-14-a	CCCGTCCACGCCCAAGCAGCCGGAGCCGCAGCCGGGGCTGGAGTCGACATCAACTTCCCG	60	84.2
																									X-14-b	CCCGTCCACGCCCAAGCCCGAGCCCTGGCAGCCGGGGCTGGAGTCGACATCAACTTCCCG	60	5
																									X-14-c	CCCGTCCACGCCCAAGCCCGAGCCGCAGCCGCAGCCGGGGCTGGAGTCGACATCAACTTCCCG	63	2.7
																									X-14-d	CCCGTCCACGCCCGAGCCGTACCCCCAGCCCGAGTCGACATCAACTTCCCG	51	2.1
																									X-14-e	CCCGTCCACGCCCAAGCAGCCGGAGCCGCAGCCCGAGCCGGAGTCGACATCAACTTCCCG	60	2.1
																									X-14-f	CCCGTCTATTACTTCGCAGCCCGAGCCGCAGCCGCAGCCGGGGCTGGAGTCGACATCAACTTCCCG	66	1.9
																									X-14-g	CCCGTCTATTACTTCGCAGCCCGAGCCCTGCCCGGAGCCCCAGTCCCAGCCATCTACTTCCCG	63	1

## Sheet: Supplementary Table 3B
Supplementary Table 3. Nucleotide sequences within the seven variable regions (V1-V7) of tprK captured from 28 clinical samples The captured nucleotide sequences were ranked according to their relative frequency within each population of (A) 14 primary syphilis samples in previous studies (X-1~14) and (B) 14 secondary syphilis samples (S-1~14).
	V1					V2					V3					V4					V5					V6					V7
Strain	5' to 3' DNA sequences	Length	Relative frequency (%)		Strain	5' to 3' DNA sequences	Length	Relative frequency (%)		Strain	5' to 3' DNA sequences	Length	Relative frequency (%)		Strain	5' to 3' DNA sequences	Length	Relative frequency (%)		Strain	5' to 3' DNA sequences	Length	Relative frequency (%)		Strain	5' to 3' DNA sequences	Length	Relative frequency (%)		Strain	5' to 3' DNA sequences	Length	Relative frequency (%)
S-1-a	GCATTGCATCCGATGGTGGCGCCATCAAGCAT	32	91.4868		S-1-a	TGGGAGGGCAAAGACAGCAAGGGCGTCGTCCAAGCAGGAGTAACTCCCAGCAAGTATGGATTGGG	65	68.8056		S-1-a	TATGCCCAACCCCCAGCCAATGACATCTTATGGGATGTCGGGGCTAAGGTGAGTATG	57	94.9383		S-1-a	CAGACGTGGGGCATAAGAAAGAGAATGCAGCGAACGTCAATGGCACCGTAGGCGCAGA	58	88.3587		S-1-a	TATTTCGCATCGCAGGCCAGCAATGTATTTCAGGGAGTATTTCTCACCAATGCCATGGACATGCAGAAGGACGACTGTGCTGCCTATATT	90	76.1116		S-1-a	CCCGTCCATTGGAAAGCCCTGGCCCGAGCCCGACCCCCAGCCCCAGCCAATGACATCAACTTCCCG	66	83.9589		S-1-a	TACGGCGGTACGAACAAGCAAGCTGCTGCGGTCCCCGGCGTCGTCCCTGGTGCGGTTCCTGCTCTTACGAAGTGGAAGGCAGGATATTGTGGGTATTACG	100	50.5461
S-2-a	GCATTGCATCCGATGGTGGCGCCCAACCCATCAAGCAT	38	88.3472		S-1-b	TGGGAGGGCAAAGACAGTCAGGGCAAGGCCCCAGCAGGAGTAACTCCCAGCAAGTATGGATTGGG	65	26.3239		S-1-b	TATGCCCCAGCCCAACCCCCAGCCAACATCTTATGGGATGTCGGGGCTAAGGTGAGTATG	60	0.970594		S-1-b	CAGACGTGGGGCATAAGAAAAACGCAGCTCCCGATGGCACCGTAGGCGCAGA	52	1.6163		S-1-b	TATTTCGCATCGCAGGCCAGCAATGTATTTCAGGGTGTCTTTCTCACCACACCCATGCAGAAGGACGACTGTGCTGCCTATATT	84	4.4065		S-1-b	CCCGTCCATTGGAAAGCCCTGGCCCGAGCCGTACCCCCAGCCCCAGCCAATGACATCAACTTCCCG	66	4.22591		S-1-b	TACGGCGGTACGAACAAGAAAAACGATGCTGCTCCTGGTGCTGCTGCTCCTGGTACGAAGTGGAAGGCAGGATATTGTGGGTATTACG	88	20.354
S-3-a	GCATTGCATCCGAAGATGGTAGCGCCGGAAACCTCAAGCAT	41	93.7102		S-1-c	TGGGAGGGCAAAGACAGCAAGGGCGTCGTCCAAGCAGGAGTAACGCCCAGCAAGTATGGATTGGG	65	1.03402		S-2-a	TATGCCCGAGCCGCAGTCAACAACGACATCTTATGGGATGTCGGGGCTAAGGTGAGTATG	60	94.2621		S-1-c	CAGACGTGGGGCATAAGAAAGACGGAGCGCAGGGCACCGTAGGCGCAGA	49	0.950343		S-1-c	TATTTCGCATCGCAGGCCAGCAATGTATTTCAGGGAGTATTTCTCAACATGGCCATGACCGCACACGACTGTGCTGCCTATATT	84	3.8086		S-1-c	CCCGTCCATTGGAAAGCCCTGGCCCGAGCCCTACCCGCAGCCGCAGCCCCAGCCAATGACATCAACTTCCCG	72	1.69253		S-1-c	TACGGCGGTACGAACAAGAAAAACGATGCTGCTCCTGGTGCTGCTGCTCCTGGTACGAAGTGGAAGGCAGAATATTGTGGGTATTACG	88	5.9882
S-3-b	GCATTGCATATGAAAATGGTAGCGCCGGAAACCTCAAGCAT	41	2.34276		S-2-a	TGGGAGGGCAAACCAAACGGCAACGTCCCAGCAGGAGTAACCCCCAGCAAGTATGGATTGGG	62	100		S-3-a	TATGCCCGACCCCCAGCCCCAGCCAACAACGACATCTTATGGGATGTCGGGGCTAAGGTGAGTATG	66	60.8599		S-2-a	CAGACGTGGGGCATAAGAAAAACGGAGCGAATGGCGACATAGGCGCAGA	49	87.7124		S-1-d	TATTTCGCATCGCAGGCCAGCAATGTATTTCAGGGAGTATTTCTCACCAATAACATGCTGCAGCACGACTGTGCTGCCTATATT	84	2.62144		S-1-d	CCCGTCCATTGGAAAGCCCTGGCCCGAGCCGTACCCCCAGCCCGAGTTGACATCAACTTCCCG	63	1.62396		S-1-d	TACGGCGGTACGAACAAAAAAGCTGCTGCTGCTCCTGGTACGAAGTGGAAGGCAGGATATTGTGGGTATTACG	73	4.67004
S-3-c	GCATTGCATATGAAAATGGTGGCGCCCAACCCCTCAAGCAT	41	2.2409		S-3-a	TGGGAGGGCAAACCAAACGGCAACGTCCCAGCAGGAGTAACCCCCAGCAAGTATGGATTGGG	62	73.2668		S-3-b	TATGCCCGACCCCCAGCCGCAGTCAACAACGACATCTTATGGGATGTCGGGGCTAAGGTGAGTATG	66	19.2118		S-2-b	CAGACGTGGGGCATAAGAAAGAGAATGCAGCGAATGGCGACATAGGCGCAGA	52	1.05672		S-1-e	TATTTCGCATCGCAGGCCAGCAATGTGTTTAAAGACGTCTTTCTCACCAATGCCATGGACATGCAGAAGGACGACTGTGCTGCCTATATT	90	1.77988		S-1-e	CCCGTCCATTGGAAAGCCCTGGCCCGAGCCCGACCCGCAGCCCCAGCCGCAGCCAACATCAACTTCCCG	69	1.50487		S-1-e	TACGGCGGTACGAACAAGAAAAACGATGCTGCTCCTGGTACGAAGTGGAAGGCAGGATATTGTGGGTATTACG	73	4.51521
S-3-d	GCATTGCATACGAAGATGGTAGCGCCGGAAACCTCAAGCAT	41	1.70614		S-3-b	TGGGAGGGCAAAGACAGTCAGGGCAAGGCCCCAGCAGGAACTCCCAGCAAGTATGGATTGGG	62	8.41218		S-3-c	TATGCCCGACCCCCAGCCCGAGTTGACATCTTATGGGATGTCGGGGCTAAGGTGAGTATG	60	7.37583		S-3-a	CAGACGTGGGGCGTAAGAAAGACGGAGCGCAGGGCACCGTAGGCGCAGA	49	78.9771		S-1-f	TATTTCGCATCGCAGGCCAGCAATGTATTTCAGGGTGTCTTTCTCACCGATACCACACCCATGCAGAAGGACGACTGTGCTGCCTATATT	90	1.67447		S-1-f	CCCGTCCATTGGAAAGCCCTGGCCCAAGCCCGACCCCCAGCCCCAGCCAATGACATCAACTTCCCG	66	1.09347		S-1-f	TACGGCGGTACGAACAAGAAAAACGATGCGGTCCCCGGCGTCGTCCCTGGTGCGGTTCCTGCTCTTACGAAGTGGAAGGCAGGATATTGTGGGTATTACG	100	2.93761
S-4-a	GCATTGCATCCGATGGTGGCGCCATCAAGCAT	32	98.472		S-3-c	TGGGAGGGCAAAGACAGCAAGGGCGTCGTCCAAGCAGGAGCAAACCACAGCAAGTATGGATTGGG	65	7.08756		S-3-d	TATGCCCAACTCCCAGCCGTAGCCCCAGCCAATGACATCTTATGGGATGTCGGGGCTAAGGTGAGTATG	69	2.55127		S-3-b	CAGACGTGGGGCATAAGAAAGAGAATGCAGCGAACGTCAAGGGCACCGTAGGCGCAGA	58	8.11149		S-1-g	TATTTCGCATCGCAGGCCAGCAATGTATTTCAGGGAGTATTTCTCACCAATAACATGCAGAAGGACGACTGTGCTGCCTATATT	84	1.62436		S-1-g	CCCGTCCATTGGAAAGCCCTGGCCCGAGCCCGACCCCCAGCCCCAGCCACTGACATCAACTTCCCG	66	0.963551		S-1-g	TACGGCGGTACGAACAAGCAAGCTGCTCCTGGTGCTGCTGCTCCTGGTACGAAGTGGGAGGCAGGATATTGTGGGTATTACG	82	2.77022
S-4-b	GCATTGCATCCGAAGATGGTAGCGCCGGAAACCTCAAGCAT	41	1.52797		S-3-d	TGGGAGGGCAAAGACAGTCAGGGCAACGTCCCAGCAGGAGTAACCCCCAGCAAGTATGGATTGGG	65	3.93945		S-3-e	TATGCCCGACCCCCAGCCCCAGCCAACAACGCCATCTTATGGGATGTCGGGGCTAAGGTGAGTATG	66	2.5451		S-3-c	CAGACGTGGGGCATAAGAAAGACGGAGCGCAGGGCACCGTAGGCGCAGA	49	2.33738		S-1-h	TATTTCGCATCGCAGGCTAGTAATGTATTTCAGGGAGTATTTCTCACCAATGCCATGGACATGCAGAAGGACGACTGTGCTGCCTATATT	90	1.36861		S-2-a	CCCGTCCATTGGAAAGCCCTGGCCCGAGCCCGACCCCAAGCCCCAGCCGCAGCCAACATCCACTTCCCG	69	64.8963		S-1-h	TACGGCGGTACGAACAAGAAAAACGATGCTGCTCCTGGTGCTGCTGCTCCTACGAAGTGGAAGGCAGGATATTGTGGGTATTACG	85	2.48985
S-5-a	GCATTGCATCCGAAGATGGTAGCGCCGGAAACCTCAAGCAT	41	98.7		S-3-e	TGGGAGGGCAAAGACAGTCAGGGCAAGGCCCCAGCAGGAGTAACCCCCAGCAAGTATGGATTGGG	65	3.90504		S-3-f	TATGCCCAAGCAGCCCCAGCCCCAGCCAACAACGACATCTTATGGGATGTCGGGGCTAAGGTGAGTATG	69	2.37213		S-3-d	CAGACGTGGGGCATAAGAAAGAGAATGCAGCGAACGTCAATGGCACCGTAGGCGCAGA	58	1.49173		S-1-i	TATTTCGCATCGCAGGCCAGCAATATATTTCAGGGAGTATTTCTCACCAATGCCATGGACATGCAGAAGGACGACTGTGCTGCCTATATT	90	0.983255		S-2-b	CCCGTCTATTACTTCGCAGCCCCAGCCCAACCCCAAGCCCCAGCCGCAGCCAACATCCACTTCCCG	66	16.7743		S-1-i	TACGGCGGTACGAACAAGAAAAACGATGCTGCTCCTGCTGCTCCTACGAAGTGGAAGGCAGGATATTGTGGGTATTACG	79	2.46474
S-5-b	GCATTGCATACGAAGATGGTAGCGCCGGAAACCTCAAGCAT	41	1.3		S-3-f	TGGGAGGGCAAAGACAGCAAGGGCGTCGTCCCAGCAGGAGTAACCCCCAGCAAGTATGGATTGGG	65	2.37399		S-3-g	TATGCCCGAGCCCAACTCCCAGCCGTAGCCCCAGCCAATGACATCTTATGGGATGTCGGGGCTAAGGTGAGTATG	75	1.48876		S-3-e	CAGACGTGGGGCATAAGAAAAACGGAGCGAATGGCGACATAGGCGCAGA	49	1.16023		S-1-j	TATTTCGCATCGAAGGCCAGCAATGTGTTTAAAGACGTCTTTCTCAACATGGCCATGACCGCACACGACTGTGCTGCCTATATT	84	0.971159		S-2-c	CCCGTCTATTACTTCGCAGCCCCAGCCCAACCCCCAGCCAACATCCACTTCCCG	54	2.67675		S-1-j	TACGGCGGTACGAACAAGCAAGCTGCTGCGGTCCCCGGCGTCGTCCCTGGTGCGGTTCCTGCTCTTACGAAGTGGAAGGCAGAATATTGTGGGTATTACG	100	1.79102
S-6-a	GCATTGCATCCGATGGTGGCGCCCAACCCATCAAGCAT	38	100		S-3-g	TGGGAGGGCAAAGACAGCAAGGGCGTCGTCCAAGCAGGAGTAACCCCCAGCAAGTATGGATTGGG	65	1.01497		S-3-h	TATGCCCGACCCCCAGCCCCAGCCAATGACATCTTATGGGATGTCGGGGCTAAGGTGAGTATG	63	1.18606		S-4-a	CAGACGTGGGGCATAAGAAAAACGGAGCGAATGGCGACATAGGCGCAGA	49	83.4031		S-2-a	TATTTCGCATCGAAGGCCAGCAATGTGTTTAAAGACGTCTTTCTCACCGATACCACACCCATGCGGACGCACGACTGTGCTGCCTATATT	90	89.0748		S-2-d	CCCGTCCACTACACGGTCCTGACCGGACCCCAAGCCCCAGCCGCAGCCAACATCCACTTCCCG	63	1.27039		S-1-k	TACGGCGGTACGAACAAGAAAAACGATGCTGCTCCTGCTGCAGTTCCTGGTACGAAGTGGAAGGCAGAATATTGTGGGTATTACG	85	1.10474
S-7-a	GCATTGCATCCGAAGATGGTAGCGCCGGAAACCTCAAGCAT	41	98.4835		S-4-a	TGGGAGGGCAAAGACAGCAAGGGCGTCGTCCAAGCAGGAGCAAACCACAGCAAGTATGGATTGGG	65	100		S-4-a	TATGCCCAAGCAGCCGGAGCCGACATCTTATGGGATGTCGGGGCTAAGGTGAGTATG	57	92.9984		S-4-b	CAGACGTGGGGCATAAGAAAGACGGAGCGCAGGGCACCGTAGGCGCAGA	49	2.10949		S-2-b	TATTTCGCATCGAAGGCCAGCAATGTGTTTAAAGACGTCTTTCTCACCACACCCATGCGGACGCACGACTGTGCTGCCTATATT	84	1.48381		S-2-e	CCCGTCCATTGGAAAGCCCTGGCCCGAGCCCGACCCCCAGCCCAACCCCCAGCCAACATCCACTTCCCG	69	1.2364		S-2-a	TACGGCGGTACGAACAAGAAAAACGATGCTGCTCCTACGAAGTGGAAGGCAGAATATTGTGGGTATTACG	70	85.6317
S-7-b	GCATTGCATACGAAGATGGTAGCGCCGGAAACCTCAAGCAT	41	1.51645		S-5-a	TGGGAGGGCAAAGACAGCAAGGGCGTCGTCCAAGCAGGAACTCCCAGCAAGTATGGATTGGG	62	76.0922		S-4-b	TATGCCCAAGCAGCCGGAGCCAACATCTTATGGGATGTCGGGGCTAAGGTGAGTATG	57	1.07429		S-4-c	CAGACGTGGGGCGTAAGAAAGACGGAGCGCAGGGCACCGTAGGCGCAGA	49	2.04971		S-2-c	TATTTCGCATCGAAGGCCAGCAATGTATTTCAGGGAGTATTTCTCACCGATACCACACCCATGCGGACGCACGACTGTGCTGCCTATATT	90	1.36511		S-2-f	CCCGTCCATTGGAAAGCCCTGGCCCGAGCCCGACCCCCAGCCCCAGCCGCAGCCAACATCCACTTCCCG	69	1.20241		S-2-b	TACGGCGGTACGAACAAGAAAAACGATGCTCCTGCTACGAAGTGGAAGGCAGAATATTGTGGGTATTACG	70	5.06113
S-8-a	GCATTGCATCTGAAAATGGTGGCGCCCAACCCCTCAAGCAT	41	100		S-5-b	TGGGAGGGCAAAGACAGCAAGGGCGTCGTCCAAGCAGGAGCAAACCACAGCAAGTATGGATTGGG	65	16.0815		S-4-c	TATGCCACAGCCCGAGCCGGAGCCGACATCTTATGGGATGTCGGGGCTAAGGTGAGTATG	60	1.01015		S-4-d	CAGACGTGGGGCATAAGAAAAACGGAGCGCAGGGCACCGTAGGCGCAGA	49	2.00985		S-3-a	TATTTCGCATCGAAGGCCAGCAATGTATTCGAGGGAGTATTTCTCGCTAGAAACATGGCCATGACCGCACACGACTGTGCTGCCTATATT	90	74.9839		S-2-g	CCCGTCCATTGGAAAGCCCTGGCCCGAGCCCTGCCCGGAGCCCCAGTCCCAGCCATCTACTTCCCG	66	1.18117		S-2-c	TACGGCGGTACGAACAAGAAAAACGATGCTGCTCCTACGAAGTGGAGCAAGGAATATTGTGGGTATTACG	70	1.54502
S-9-a	GCATTGCATCCGAAGATGGTAGCGCCGGAAACCTCAAGCAT	41	95.6864		S-5-c	TGGGAGGGCAAAGACAGTCAGGGCAAGGCCCCAGCAGGAACTCCCAGCAAGTATGGATTGGG	62	3.93996		S-5-a	TATGCCCAAGCAGCCCAACCCCCAGCCGACATCTTATGGGATGTCGGGGCTAAGGTGAGTATG	63	83.4537		S-4-e	CAGACGTGGGGCATAAGAAAGAGAATGCAGCGAATGGCGACATAGGCGCAGA	52	1.81057		S-3-b	TATTTCGCATCGAAGGCCAGCAATGTATTTCAGGGAGTATTTCTCAACATGGCCATGACCGCACACGACTGTGCTGCCTATATT	84	5.59774		S-3-a	CCCGTCCATTGGAAAGCCCTGGCCCGAGCCCGAGCCCCAGCCGACATCAACTTCCCG	57	48.1687		S-2-d	TACGGCGGTACGAACAAAAAAGCTGCTGCTCCTACGAAGTGGAAGGCAGAATATTGTGGGTATTACG	67	0.98555
S-9-b	GCATTGCATCCGAAGATGGTGGCGCCCAACCCCTCAAGCAT	41	2.60185		S-5-d	TGGGAGGGCAAAGACAGCAAGGGCGTCGTCCAAGCAGGAACGCCCAGCAAGTATGGATTGGG	62	1.60815		S-5-b	TATGCCCAAGCAGCCCAACCCCCAGCCAACATCTTATGGGATGTCGGGGCTAAGGTGAGTATG	63	10.8843		S-4-f	CAGACGTGGGGCATAAGAAAAACGCAGCTCCCGATGGCATAGGCGCAGA	49	1.09318		S-3-c	TATTTCGCATCGAAGGCCAGCAATGTGTTTAAAGACGTCTTTCTCGCTAGAAACATGGCCATGACCGCACACGACTGTGCTGCCTATATT	90	4.21439		S-3-b	CCCGTCCATTGGAAAGCCCAAGCCCGAGCCCGAGCCCCAGCCGACATCAACTTCCCG	57	22.1668		S-3-a	TACGGCGGTACGAACAAGAAAAACGATGCTGCTCCTACGAAGTGGAAGGCAGAATATTGTGGGTATTACG	70	31.2635
S-9-c	GCATTGCATACGAAGATGGTAGCGCCGGAAACCTCAAGCAT	41	1.71174		S-5-e	TGGGAGGGCAAGTCAAACACGGGCGCCCCAGCAGCAGGAACTCCCAGCAAGTATGGATTGGG	62	1.40713		S-5-c	TATGCCACAGCCCAAGCAGCCAACATCTTATGGGATGTCGGGGCTAAGGTGAGTATG	57	1.48743		S-5-a	CAGACGTGGGGCATAAGAAAAACGGAGCGAATGGCGACATAGGCGCAGA	49	87.7412		S-3-d	TATTTCGCATCGCAGGCCAGCAATGTATTTCAGGGAGTATTTCTCAACATGGCCATGACCGCACACGACTGTGCTGCCTATATT	84	3.66748		S-3-c	CCCGTCCATTGGAACGCCTTCACCCAAGCCCGAGCCCCAGCCGACATCAACTTCCCG	57	3.07766		S-3-b	TACGGCGGTACGAACAAGAAAAACGATGCTGCTCCTGCTCCTGCTACGAAGTGGAAGGCAGAATATTGTGGGTATTACG	79	12.1882
S-10-a	GCATTGCATCTGAAACTGGTGGCGCCATCAAGCAT	35	96.8091		S-6-a	TGGGAGGGCAAGTCAAACACGGGCGCCCCAGCAGCAGGAACTCCCAGCAAGTATGGATTGGG	62	81.2546		S-5-d	TATGCCCAAGCAGCCCGACCCCCAGCCCCAGCCAACAACGCCATCTTATGGGATGTCGGGGCTAAGGTGAGTATG	75	0.988003		S-5-b	CAGACGTGGGGCATAAGAAAGACGGAGCGCAGGGCACCGTAGGCGCAGA	49	1.41537		S-3-e	TATTTCGCATCGAAGGCCAGCAATGTGTTTAAAGACGTCTTTCTCACCAATGCCATGGACATGCAGACGCACGACTGTGCTGCCTATATT	90	2.63158		S-3-d	CCCGTCCATTGGAAAGCCCACGCCCAAGCCCGAGCCCCAGCCGACATCAACTTCCCG	57	2.71333		S-3-c	TACGGCGGTACGAACAAGAAAAACGATGCTGCTCCTGCTACGAAGTGGAAGGCAGAATATTGTGGGTATTACG	73	10.3417
S-10-b	GCATTGCATCCGATGGTGGCGCCATCAAGCAT	32	2.28422		S-6-b	TGGGAGGGCAAACCAAACGGCAACGTCCCAGCAGCAGGAACTCCCAGCAAGTATGGATTGGG	62	16.5618		S-6-a	TATGCCCAAGCAGCCGGAGCCCCAGCCAACATCTTATGGGATGTCGGGGCTAAGGTGAGTATG	63	92.1631		S-5-c	CAGACGTGGGGCATAAGAAAGAGAATGCAGCGAATGGCGACATAGGCGCAGA	52	1.24206		S-3-f	TATTTCGCATCGAAGGCCAGCAATGTATTCGGGGGAGTATTTCTCACCAATAACATGCTGCAGCACGACTGTGCTGCCTATATT	84	2.35491		S-3-e	CCTGTCCATTACAAAGTCCTAAAAGCCCACGCCCGAGCCCCAGCCGACATCAACTTCCCG	60	2.69415		S-3-d	TACGGCGGTACGAACAAGAAAAACGATGCTGCTCCTGCTGCTCCTACGAAGTGGAAGGCAGAATATTGTGGGTATTACG	79	9.54508
S-11-a	GCATTGCATCCGAAGATGGTGGCGCCCAACCCCTCAAGCAT	41	78		S-6-c	TGGGAGGGCAAGTCAAACACGGGCGCCCCAGCAGCAGGAACGCCCAGCAAGTATGGATTGGG	62	1.25833		S-6-b	TATGCCCGAGCCGGAGCCCCAGCCAACATCTTATGGGATGTCGGGGCTAAGGTGAGTATG	60	5.9985		S-6-a	CAGACGTGGGGCATAAGAAAGAGAATGCAGCGAACGTCAATGGCATAGGCGCAGA	55	88.8934		S-3-g	TATTTCGCATCGAAGGCCAGCAATGTATTCGAGGGAGTATTTCTCAACATGGCCATGACCGCACACGACTGTGCTGCCTATATT	84	1.49273		S-3-f	CCCGTCTATTACTTCGCAGCCCGAGCCCAACTCCCAGCCGACATCAACTTCCCG	54	2.63663		S-3-e	TACGGCGGTACGAACAAGAAAAACGATGCTGCTCCTGCTGCTCCTGCTACGAAGTGGAAGGCAGAATATTGTGGGTATTACG	82	8.51761
S-11-b	GCATTGCATCTGAAACTGGTGGCGCCCAACCCCTCAAGCAT	41	19.7		S-7-a	TGGGAGGGCAAGTCAAACACGGGCGCCCCAGCAGCAGGAACTCCCAGCAAGTATGGATTGGG	62	85.4315		S-7-a	TATGCCCCAGCCCAACCCCCAGCCAACATCTTATGGGATGTCGGGGCTAAGGTGAGTATG	60	75.3271		S-6-b	CAGACGTGGGGCATAAGAAAAACGCAGCTCCCGATGGCATAGGCGCAGA	49	6.33651		S-3-h	TATTTCGCATCGAAGGCCAGCAATGTATTTCAGGGTGTCTTTCTCACCACACCCATGCAGAAGGACGACTGTGCTGCCTATATT	84	1.4863		S-3-g	CCCGTCCACTACACGGTCCTGACCGGACCCCAAGCCCTACCCCCAGCCGACATCAACTTCCCG	63	2.62704		S-3-f	TACGGCGGTACGAACAAAAAGGCCACGCCCCCTGCTGCTCCTGCTGCTCCTACGAAGTGGAAGGCAGAATATTGTGGGTATTACG	85	8.0411
S-11-c	GCATTGCATATGAAAATGGTGGCGCCGGAGCCCTCAAGCAT	41	1.3		S-7-b	TGGGAGGGCAAAGACAGCAAGGGCGTCGTCCAAGCAGGAGCAAACCACAGCAAGTATGGATTGGG	65	2.85257		S-7-b	TATGCCACAGCCCGAGCCGGAGCCGACATCTTATGGGATGTCGGGGCTAAGGTGAGTATG	60	12.3965		S-7-a	CAGACGTGGGGCGTAAGAAAGACGGAGCGCAGGGCACCGTAGGCGCAGA	49	76.1918		S-3-i	TATTTCGCATCGAAGGCCAGCAATGTGTTTAAAGACGTCTTTCTCACCAATGCCATGGCCATGACCGCACACGACTGTGCTGCCTATATT	90	1.06164		S-3-h	CCCGTCCATTGGAAAGCCCAAGCCCGAGCCCGAGCCGCAGCCGACATCAACTTCCCG	57	2.41611		S-3-g	TACGGCGGTACGAACAAGAAAAACGATGCTCCTGCTACGAAGTGGAAGGCAGAATATTGTGGGTATTACG	70	5.90425
S-11-d	GCATTGCATACGAAGATGGTGGCGCCCAACCCCTCAAGCAT	41	1		S-7-c	TGGGAGGGCAAACCAAACGGCAACGTCCCAGCAGCAGGAACTCCCAGCAAGTATGGATTGGG	62	2.38684		S-7-c	TATGCCCCAGCCGCAGCCAACATCTTATGGGATGTCGGGGCTAAGGTGAGTATG	54	1.71945		S-7-b	CAGACGTGGGGCATAAGAAAGAGAATGCAGCGAACGTCAATGGCACCGTAGGCGCAGA	58	15.7871		S-4-a	TATTTCGCATCGAAGGCCAGCAATGTATTTCAGGGTGTCTTTCTCACCACACCCATGCAGACGCACGACTGTGCTGCCTATATT	84	81.3674		S-3-i	CCCGTCCATTGGAAAGCCCAAGCCCGAGCCCAACTCCCAGCCGACATCAACTTCCCG	57	2.32023		S-3-h	TACGGCGGTACGAACAAGAAAAACGATGCTGCTCCTGCTGCTCCTGGTACGAAGTGGAGCAAGGAATATTGTGGGTATTACG	82	5.10759
S-12-a	GCATTGCATCCGAAGATGGTAGCGCCGGAAACCTCAAGCAT	41	98.1843		S-7-d	TGGGAGGGCAAAGACAGCAAGGGCGTCGTCCAAGCAGGAACTCCCAGCAAGTATGGATTGGG	62	1.79013		S-7-d	TATGCCCAAGCAGCCCAACCCCCAGCCAACATCTTATGGGATGTCGGGGCTAAGGTGAGTATG	63	1.58038		S-8-a	CAGACGTGGGGCATAAGAAAGAGAATGCAGCGAACGTCAATGGCACCGTAGGCGCAGA	58	48.6		S-4-b	TATTTCGCATCGCAGGCTAGTAATGTATTTCAGGGTGTCTTTCTCACCGATACCACACCCATGCAGACGCACGACTGTGCTGCCTATATT	90	2.79679		S-3-j	CCCGTCCACGCCCGAGCCGTACCCCCAGCCCGAGCCGACATCAACTTCCCG	51	2.186		S-3-i	TACGGCGGTACGAACAAAAAAGCTGCTGCTCCTACGAAGTGGAAGGCAGAATATTGTGGGTATTACG	67	4.61619
S-12-b	GCATTGCATACGAAGATGGTAGCGCCGGAAACCTCAAGCAT	41	1.81574		S-7-e	TGGGAGGGCAAGTCAAACACGGGCGCCGCCCGAGCAGGAACTCCCAGCAAGTATGGATTGGG	62	1.33896		S-7-e	TATGCCCAAGCAGCCGGAGCCAACATCTTATGGGATGTCGGGGCTAAGGTGAGTATG	57	1.52348		S-8-b	CAGACGTGGGGCATAAGAAAAACGGAGCGAATGGCACCGTAGGCGCAGA	49	42		S-4-c	TATTTCGCATCGAAGGCCAGCAATGTATTTCAGGGTGTCTTTCTCACCACACCCATGCAGAAGGACGACTGTGCTGCCTATATT	84	2.73162		S-3-k	CCCGTCCACGCCCAAGCCCGAGCCCGAGCCCCAGCCGACATCAACTTCCCG	51	2.12848		S-3-j	TACGGCGGTACGAACAAGAAAAACGATGCTGCTCTTACGAAGTGGAAGGCAGAATATTGTGGGTATTACG	70	3.09731
S-13-a	GCATTGCATCCGAAGATGGTAGCGCCGGAAACCTCAAGCAT	41	91.6667		S-7-f	TGGGAGGGCAAAGACAGTCAGGGCAAGGCCCCAGCAGGAACTCCCAGCAAGTATGGATTGGG	62	1.23708		S-7-f	TATGCCACAGCCCGAGCCGGAGCCAACATCTTATGGGATGTCGGGGCTAAGGTGAGTATG	60	1.42866		S-8-c	CAGACGTGGGGCATAAGAAAAACGGAGCGAATGGCGACATAGGCGCAGA	49	4.7		S-4-d	TATTTCGCATCGAAGGCCAGCAATGTATTCGAGGGTGTCTTTCTCACCACACCCATGCAGACGCACGACTGTGCTGCCTATATT	84	2.13425		S-3-l	CCCGTCCACGCCCAAGCCCGAGCCCTGCCCGGAGCCCCAGCCGACATCAACTTCCCG	57	1.54362		S-4-a	TACGGCGGTACGAACAAAAAAGCTGCTGCTGCAGCCCCTGCTCCTGGTACGAAGTGGAAGGCAGAATATTGTGGGTATTACG	82	58.1086
S-13-b	GCATTGCATATGAAAATGGTAGCGCCGGAAACCTCAAGCAT	41	4.65009		S-7-g	TGGGAGGGCAAGTCAAACACGGGCGCCCCAGCAGCAGGAACGCCCAGCAAGTATGGATTGGG	62	1.22253		S-7-g	TATGCCACAGCCCAACCCCCAGCCGACATCTTATGGGATGTCGGGGCTAAGGTGAGTATG	60	1.04305		S-8-d	CAGACGTGGGGCATAAGAAAGAGAATGCAGCGAATGGCACCGTAGGCGCAGA	52	1.3		S-4-e	TATTTCGCATCGCAGGCTAGTAATGTATTTCAGGGTGTCTTTCTCACCACACCCATGCAGACGCACGACTGTGCTGCCTATATT	84	1.77039		S-3-m	CCCGTCCATTGGAAAGCCCTGGCCCGAGCCGTACCCCCAGCCGACATCAACTTCCCG	57	1.39981		S-4-b	TACGGCGGTACGAACAAGAAAAACGATGCTGCTGCAGCCCCTGCTCCTGGTACGAAGTGGAAGGCAGAATATTGTGGGTATTACG	85	6.19825
S-13-c	GCATTGCATCTGAAAAAAATGGTGGCGCCCAACCCCTCAAGCAT	44	3.68324		S-7-h	TGGGAGGGCAAGTCAAACACGGGCGCCACAGCAGCAGGAACTCCCAGCAAGTATGGATTGGG	62	1.04788		S-8-a	TATGCCCAAGCAGCCGTAGCCCCAGCCAATGACATCTTATGGGATGTCGGGGCTAAGGTGAGTATG	66	51.4724		S-9-a	CAGACGTGGGGCATAAGAAAGAGAATGCAGCGAACGTCAATGGCACCGTAGGCGCAGA	58	89.1693		S-4-f	TATTTCGCATCGAAGGCCAGCAATGTGTTTAAAGACGTCTTTCTCACCAATGCCATGGACATGCAGACGCACGACTGTGCTGCCTATATT	90	1.35223		S-3-n	CCCGTCCATTGGAAAGCCCTGGCCCGAGCCCGAGCCCCAGTCCCAGCCATCAACTTCCCG	60	1.093		S-4-c	TACGGCGGTACGAACAAGAAAAACGATGCTGCTCCTGGTACGAAGTGGAAGGCAGAATATTGTGGGTATTACG	73	6.01595
S-14-a	GCATTGCATATGAAAATGGTGGCGCCATCAAGCAT	35	100		S-7-i	TGGGAGGGCAAGTCAAACACGGGCGCACCAGCAGCAGGAACTCCCAGCAAGTATGGATTGGG	62	0.989667		S-8-b	TATGCCCAAGCAGCCGGAGCCGCAGTCAACAACGACATCTTATGGGATGTCGGGGCTAAGGTGAGTATG	69	15.1503		S-9-b	CAGACGTGGGGCGTAAGAAAGACGGAGCGCAGGGCACCGTAGGCGCAGA	49	1.91341		S-4-g	TATTTCGCATCGAAGGCCAGCAATGTGTTTAAAGACGTCTTTCTCACCACACCCATGCAGACGCACGACTGTGCTGCCTATATT	84	1.29249		S-3-o	CCCGTCCATTGGAAAGCCCTGGCAGCCGGAGTCCCACCCGGAGCCCCAGCCATCAACTTCCCG	63	1.00671		S-4-d	TACGGCGGTACGAACAAAAAAGCTGCTGCTGCAGCCCCTGCTCCTGCTACGAAGTGGAAGGCAGAATATTGTGGGTATTACG	82	5.64375
					S-8-a	TGGGAGGGCAAACCAAACGGCAACGTCCCAGCAGGAGTAACCCCCAGCAAGTATGGATTGGG	62	51.7776		S-8-c	TATGCCACAGCCCGAGCCGGAGCCGCAGCCGCAGTCAACAACGACATCTTATGGGATGTCGGGGCTAAGGTGAGTATG	78	11.4383		S-9-c	CAGACGTGGGGCATAAGAAAGAGAATGCAGCGAATGGCGACATAGGCGCAGA	52	1.32894		S-4-h	TATTTCGCATCGAAGGCCAGCAATGTATTTCAGGGTGTCTTTCTCACCAATAACATGCTGCAGCACGACTGTGCTGCCTATATT	84	0.99924		S-4-a	CCCGTCCACGCCCACGCCCGAGCCCCAGTCCCAGCCATCAACTTCCCG	48	55.0236		S-4-e	TACGGCGGTACGAACAAAAAAGCTGCTGCTGCAGTTCCTGGTACGAAGTGGAAGGCAGAATATTGTGGGTATTACG	76	3.10672
					S-8-b	TGGGAGGGCAAACCAAACGGCAACGTCCCAGCAGGAACTCCCAGCAAGTATGGATTGGG	59	42.2516		S-8-d	TATGCCCAAGCAGCCGGAGCCGACATCTTATGGGATGTCGGGGCTAAGGTGAGTATG	57	7.03658		S-9-d	CAGACGGGGGGCATAAGAAAGAGAATGCAGCGAACGTCAATGGCACCGTAGGCGCAGA	58	1.20159		S-5-a	TATTTCGCATCGAAGGCCAGCAATGTATTCGGGGGAGTATTTCTCAACATGGCCATGACCGCACACGACTGTGCTGCCTATATT	84	58.4895		S-4-b	CCCGTCCATTGGAAAGCCCTGGCCCGAGCCCGACCCCCAGTCCCAGCCATCAACTTCCCG	60	15.8807		S-4-f	TACGGCGGTACGAACAAGCAAGCTGCTGCTGCAGCCCCTGCTCCTGCTACGAAGTGGAAGGCAGAATATTGTGGGTATTACG	82	3.00038
					S-8-c	TGGGAGGGCAAAGACAGTCAGGGCAAGGCCCCAGCAGGAACTCCCAGCAAGTATGGATTGGG	62	2.64357		S-8-e	TATGCCCGAGCCCGAGCCGGAGCCGCAGTGCCAGCCGCAGCCGACGACATCTTATGGGATGTCGGGGCTAAGGTGAGTATG	81	6.94358		S-10-a	CAGACGTGGGGCGTAAGAAAGACGGAGCGCAGGGCACCGTAGGCGCAGA	49	87.2616		S-5-b	TATTTCGCATCGAAGGCCAGCAATGTATTCGGGGGAGTATTTCTCACCAATAACATGCTGCAGCACGACTGTGCTGCCTATATT	84	17.9216		S-4-c	CCCGTCCATTGGAAAGCCCTGGCCCGAGCCCGACCCCCAGCCCCAGCCATCAACTTCCCG	60	4.4392		S-4-g	TACGGCGGTACGAACAAGCAAGCTGCTGCTGCAGCCCCTGCTCCTGGTACGAAGTGGAAGGCAGAATATTGTGGGTATTACG	82	2.44588
					S-8-d	TGGGAGGGCAAACCAAACGGCAACGTCCCAGCAGGAGTAACTCCCAGCAAGTATGGATTGGG	62	2.14221		S-8-f	TATGCCCAAGCAGCCGGAGCCCCAGCCAATGACATCTTATGGGATGTCGGGGCTAAGGTGAGTATG	66	1.6274		S-10-b	CAGACGTGGGGCATAAGAAAGAGAATGCAGCGAACGTCAATGGCACCGTAGGCGCAGA	58	1.15242		S-5-c	TATTTCGCATCGAAGGCCAGCAATGTATTCGAGGGAGTATTTCTCAACATGGCCATGACCGCACACGACTGTGCTGCCTATATT	84	8.23396		S-4-d	CCCGTCCACGCCCAAGCCCGAGCCCCAGTCCCAGCCATCAACTTCCCG	48	3.14743		S-4-h	TACGGCGGTACGAACAAAAAAGCTGCTGCAGTTCCTGGTACGAAGTGGAAGGCAGAATATTGTGGGTATTACG	73	2.24079
					S-8-e	TGGGAGGGCAAGTCAAACACGGGCGCCCCAGCAGCAGGAACTCCCAGCAAGTATGGATTGGG	62	1.18505		S-8-g	TATGCCACAGCCCGAGCCGGAGCCGACATCTTATGGGATGTCGGGGCTAAGGTGAGTATG	60	1.44141		S-11-a	CAGACGTGGGGCATAAGAAAGAGAATGCAGCGAATGGCGACATAGGCGCAGA	52	75.9754		S-5-d	TATTTCGCATCGAAGGCCAGCAATGTATTTCAGGGAGTATTTCTCACCAATAACATGCTGCAGCACGACTGTGCTGCCTATATT	84	4.33277		S-4-e	CCCGTCCACTACACGGTCCTGACCGGACCCCAAGCCCCAGCCGCAGCCAACATCAACTTCCCG	63	2.53229		S-4-i	TACGGCGGTACGAACAAAAAAGCTGCTGCTCTTACGAAGTGGAAGGCAGGATATTGTGGGTATTACG	67	1.43562
					S-9-a	TGGGAGGGCAAGTCAAACACGGGCGCCGCCCGAGCAGGAACTCCCAGCAAGTATGGATTGGG	62	92.9784		S-8-h	TATGCCACAGCCCGAGCCGGAGCCGCAGTCAACAACGACATCTTATGGGATGTCGGGGCTAAGGTGAGTATG	72	0.984191		S-11-b	CAGACGTGGGGCGTAAGAAAGACGGAGCGCAGGGCACCGTAGGCGCAGA	49	18.0667		S-5-e	TATTTCGCATCGCAGGCTAGTAATGTATTTCAGGGAGTATTTCTCAACATGGCCATGACCGCACACGACTGTGCTGCCTATATT	84	3.83305		S-4-f	CCTGTCCATTACAAAGTCCTAAAAGCCCACGCCCGAGCCCCAGCCGACATCCACTTCCCG	60	2.21448		S-4-j	TACGGCGGTACGAACAAAAAGGCCACGCCCCCTGCTGCTCCTGCTGCTCCTACGAAGTGGAAGGCAGAATATTGTGGGTATTACG	85	1.42803
					S-9-b	TGGGAGGGCAAACCAAACGGCAACGTCCCAGCAGGAGTAACCCCCAGCAAGTATGGATTGGG	62	2.56173		S-8-i	TATGCCCGAGCCGCAGCCGCAGCCGCAGTCAACAACGACATCTTATGGGATGTCGGGGCTAAGGTGAGTATG	72	0.968692		S-11-c	CAGACGTGGGGCATAAGAAAAACGGAGCGAATGGCACCGTAGGCGCAGA	49	1.19529		S-5-f	TATTTCGCATCGAAGGCCAGCAATGTATTTCAGGGTGTCTTTCTCACCACACCCATGCAGAAGGACGACTGTGCTGCCTATATT	84	2.54969		S-4-g	CCCGTCCACGCCCACGCCCGAGCCCAACCCCCAGCCATCAACTTCCCG	48	1.54808		S-4-k	TACGGCGGTACGAACAAAAAAGCTGCTGCTGCAGTTCCTGCTACGAAGTGGAAGGCAGAATATTGTGGGTATTACG	76	1.33688
					S-9-c	TGGGAGGGCAAGTCAAACACGGGCGCCCCAGCAGCAGGAACTCCCAGCAAGTATGGATTGGG	62	2.26852		S-9-a	TATGCCCAAGCAGCCGGAGCCGCAGCCAACATCTTATGGGATGTCGGGGCTAAGGTGAGTATG	63	90.9141		S-12-a	CAGACGTGGGGCATAAGAAAAACGGAGCGAATGGCACCGTAGGCGCAGA	49	86.8429		S-5-g	TATTTCGCATCGCAGGCCAGCAATGTATTTCAGGGAGTATTTCTCACCAATAACATGCTGCAGCACGACTGTGCTGCCTATATT	84	1.57865		S-4-h	CCCGTCCACGCCCGAGCCCCAGTCCCAGCCATCAACTTCCCG	42	1.4148		S-4-l	TACGGCGGTACGAACAAAAAAGCTGCTCCTGGTACGAAGTGGAAGGCAGAATATTGTGGGTATTACG	67	1.14698
					S-9-d	TGGGAGGGCAAGTCAAACACGGGCGCCGCCCGAGCAGGAACGCCCAGCAAGTATGGATTGGG	62	1.35802		S-9-b	TATGCCCAACCCCCAGCCAACATCTTATGGGATGTCGGGGCTAAGGTGAGTATG	54	1.62358		S-12-b	CAGACGTGGGGCATAAGAAAAACGGAGCGAATGGCGACATAGGCGCAGA	49	1.78819		S-6-a	TATTTCGCATCGAAGGCCAGCAATGTATTTCAGGGTGTCTTTCTCACCACACCCATGCAGAAGGACGACTGTGCTGCCTATATT	84	70.3559		S-4-i	CCCGTCCATTGGAAAGCCCTGGCCCGACCCCCAGTCCCAGCCATCAACTTCCCG	54	1.34304		S-4-m	TACGGCGGTACGAACAAAAACGATGCTGCTGCAGCCCCTGCTCCTGGTACGAAGTGGAAGGCAGAATATTGTGGGTATTACG	82	1.12419
					S-10-a	TGGGAGGGCAAACCAAACGGCAACGTCCCAGCAGGAGTAACCCCCAGCAAGTATGGATTGGG	62	83.7808		S-9-c	TATGCCCGAGCCGGAGCCGCAGTGCCAGCCGCAGCCGACGACATCTTATGGGATGTCGGGGCTAAGGTGAGTATG	75	1.39689		S-12-c	CAGACGTGGGGCATAAGAAAGAGAATGCAGCGAACGTCAATGGCACCGTAGGCGCAGA	58	1.61091		S-6-b	TATTTCGCATCGAAGGCCAGCAATGTGTTTAAAGACGTCTTTCTCACCACACCCATGCAGAAGGACGACTGTGCTGCCTATATT	84	14.2996		S-4-j	CCCGTCCATTGGAAAGCCCTGGCCCGAGTTGACATCAACTTCCCG	45	1.33279		S-4-n	TACGGCGGTACGAACAAGAAAAACGATGCTGCTCCTGGTGCAGTTCCTGGTACGAAGTGGAAGGCAGAATATTGTGGGTATTACG	85	1.03304
					S-10-b	TGGGAGGGCAAGTCAAACACGGGCAACGTCCCAGCAGGAGTAACCCCCAGCAAGTATGGATTGGG	65	10.8054		S-10-a	TATGCCCAACCCCCAGCCAACATCTTATGGGATGTCGGGGCTAAGGTGAGTATG	54	93.977		S-13-a	CAGACGTGGGGCGTAAGAAAGACGGAGCGCAGGGCACCGTAGGCGCAG	49	79.8301		S-6-c	TATTTCGCATCGAAGGCCAGCAATGTATTCGAGGGAGTATTTCTCACCACACCCATGCAGAAGGACGACTGTGCTGCCTATATT	84	6.79111		S-4-k	CCCGTCCACGCCCACGCCCGAGCCCCAGCCGACATCAACTTCCCG	45	1.33279		S-4-o	TACGGCGGTACGAACAAAAAAGCTGCTCCTGCTGCTCCTACGAAGTGGAAGGCAGAATATTGTGGGTATTACG	73	1.02545
					S-10-c	TGGGAGGGCAAAGACAGCAAGGGCGTCGTCCAAGCAGGAGCAAACCACAGCAAGTATGGATTGGG	65	1.96361		S-10-b	TATGCCCAACCCCCAGCCCACATCTTATGGGATGTCGGGGCTAAGGTGAGTATG	54	1.0652		S-13-b	CAGACGTGGGGCATAAGAAAAACGGAGCGAATGGCGACATAGGCGCAGA	49	8.56313		S-6-d	TATTTCGCATCGAAGGCCAGCAATGTATTTCAGGGTGTCTTTCTCACCACACCCATGCTGCAGGACGACTGTGCTGCCTATATT	84	6.41499		S-4-l	CCCGTCTATTACTTCGCAGCCCGAGCCCCAGTCCCAGCCATCAACTTCCCG	51	1.20976		S-5-a	TACGGCGGTACGAACAAGAAAAACGATGCTGCTCCTGCTGCTCCTACGAAGTGGAAGGCAGGATATTGTGGGTATTACG	79	58.5531
					S-10-d	TGGGAGGGCAAAGACAGTCAGGGCAAGGCCCCAGCAGGAACTCCCAGCAAGTATGGATTGGG	62	1.66408		S-10-c	TATGCCCAAGCCCCAGCCGCAGCCAACATCTTATGGGATGTCGGGGCTAAGGTGAGTATG	60	1.0366		S-13-c	CAGACGTGGGGCATAAGAAAAACGCAGCTCCCGATGGCATAGGCGCAGA	49	1.40442		S-7-a	TATTTCGCATCGAAGGCCAGCAATGTATTTCAGGGTGTCTTTCTCACCGATACCACACCCATGCAGAAGGACGACTGTGCTGCCTATATT	90	65.6104		S-4-m	CCCGTCCACGCCCAAGCCCGAGCCCTGGCAGCCGGAGTCCCAGCCATCAACTTCCCG	57	1.20976		S-5-b	TACGGCGGTACGAACAAGAAAAACGATGCTGCTCCTGCTGCTCCTACGAAGTGGAAGGCAGAATATTGTGGGTATTACG	79	14.9657
					S-11-a	TGGGAGGGCAAACCAAACGGCAACGTCCCAGCAGGAGTAACCCCCAGCAAGTATGGATTGGG	62	96.8963		S-11-a	TATGCCCGAGCCGGAGCCGCAGTGCCAGCCGCAGCCGACGACATCTTATGGGATGTCGGGGCTAAGGTGAGTATG	75	79.5899		S-14-a	CAGACGTGGGGCATAAGAAAAACGCAGCTCCCGATGGCATAGGCGCAGA	49	87.7089		S-7-b	TATTTCGCATCGAAGGCCAGCAATGTATTCGAGGGAGTATTTCTCGCTAGAAACATAGCCATGCGAGAGCACGACTGTGCTGCCTATATT	90	13.7452		S-4-n	CCCGTCCATTGGAAAGCCCTGGCCCGAGCCCCAGTCCCAGCCATCAACTTCCCG	54	1.11749		S-5-c	TACGGCGGTACGAACAAGAAAAACGATGCTGCTCCTGCTACGAAGTGGAAGGCAGAATATTGTGGGTATTACG	73	13.069
					S-11-b	TGGGAGGGCAAGTCAAACACGGGCGCCCCAGCAGGAACTCCCAGCAAGTATGGATTGGG	59	1.98779		S-11-b	TATGCCCGAGCCGCAGCCGCAGCCGGGGCTGGAGTCGACATCTTATGGGATGTCGGGGCTAAGGTGAGTATG	72	18.4418		S-14-b	CAGACGTGGGGCATAAGAAAGAGAATGCAGCTCCCGATGGCATAGGCGCAGA	52	2.94457		S-7-c	TATTTCGCATCGCAGGCTAGTAATGTATTTCAGGGTGTCTTTCTCACCGATACCACACCCATGCAGAAGGACGACTGTGCTGCCTATATT	90	7.56117		S-4-o	CCCGTCCACGCCCAAGCCCGAGCCCAACCCCCAGCCATCAACTTCCCG	48	1.07648		S-5-d	TACGGCGGTACGAACAAGCAAGCTGCTCCTGCTACGAAGTGGAAGGCAGAATATTGTGGGTATTACG	67	3.78432
					S-11-c	TGGGAGGGAAAACCAAACGGCAACGTCCCAGCAGGAGTAACCCCCAGCAAGTATGGATTGGG	62	1.11595		S-11-c	TATGCCCCAGCCCAACCCCCAGCCAACATCTTATGGGATGTCGGGGCTAAGGTGAGTATG	60	1.02874							S-7-d	TATTTCGCATCGAAGGCCAGCAATGTATTCGAGGGTGTCTTTCTCACCGATACCACACCCATGCAGAAGGACGACTGTGCTGCCTATATT	90	4.73325		S-4-p	CCCGTCCACGCCCGAGCCCGAGCCGGAGCCCCAGTCCCAGCCATCTACTTCCCG	54	1.02522		S-5-e	TACGGCGGTACGAACAAGAAAAACGATGCTGCTCCTACGAAGTGGAAGGCAGGATATTGTGGGTATTACG	70	3.45014
					S-12-a	TGGGAGGGCAAGTCAAACACGGGCGCCCCAGCAGGAACTCCCAGCAAGTATGGATTGGG	59	85.9166		S-12-a	TATGCCCCAGCCCAACCCCCAGCCAACATCTTATGGGATGTCGGGGCTAAGGTGAGTATG	60	75.6257							S-7-e	TATTTCGCATCGAAGGCCAGCAATGTATTTCAGGGTGTCTTTCTCACCACACCCATGCAGAAGGACGACTGTGCTGCCTATATT	84	2.48028		S-4-q	CCTGTCCATTACAAAGTCCTAAAAGCCCACGCCCGAGCCCCAGCCGACATCAACTTCCCG	60	0.953455		S-5-f	TACGGCGGTACGAACAAGAAAAACGATGCTGCTCCTGGTGCTGCTGCTCTTACGAAGTGGAAGGCAGGATATTGTGGGTATTACG	85	3.34176
					S-12-b	TGGGAGGGCAAAGACAGTCAGGGCAAGGCCCCAGCAGGAACTCCCAGCAAGTATGGATTGGG	62	4.42172		S-12-b	TATGCCCAACCCCCAGCCAACATCTTATGGGATGTCGGGGCTAAGGTGAGTATG	54	19.762							S-7-f	TATTTCGCATCGAAGGCCAGCAATGTATTCGAGGGAGTATTTCTCACCGATACCACACCCATGCAGAAGGACGACTGTGCTGCCTATATT	90	1.58444		S-5-a	CCCGTCCACGCCCAAGCCCAACTCCCAGCCGTAGCCGCAGCCGCAGTCAACAACGACATCAACTTCCCG	69	55.0047		S-5-g	TACGGCGGTACGAACAAGAAAAACGATGCTGCTCCTGCTGCTCTTACGAAGTGGAAGGCAGGATATTGTGGGTATTACG	79	2.17666
					S-12-c	TGGGAGGGCAAGTCAAACACGGGCGCCCCAGCAGGAACGCCCAGCAAGTATGGATTGGG	59	1.27459		S-13-a	TATGCCCAAGCAGCCCGACCCCCAGCCCCAGCCAACAACGCCATCTTATGGGATGTCGGGGCTAAGGTGAGTATG	75	23.4355							S-7-g	TATTTCGCATCGAAGGCCAGCAATGTGTTTAAAGACGTCTTTCTCACCGATACCACACCCATGCAGAAGGACGACTGTGCTGCCTATATT	90	1.53764		S-5-b	CCCGTCCACGCCCAAGCCCGAGCCCTGGCAGCCGCAGTCAACAACGACATCAACTTCCCG	60	7.73196		S-6-a	TACGGCGGTACGAACAAAAAAGCTGCTGCTGCAGCCCCTGCTCCTGGTACGAAGTGGAAGGCAGAATATTGTGGGTATTACG	82	71.5977
					S-12-d	TGGGAGGGCAAACCAAACGGCAACGTCCCAGCAGGAACTCCCAGCAAGTATGGATTGGG	59	1.21951		S-13-b	TATGCCCGAGCCGGAGCCGCAGCCGACGACATCTTATGGGATGTCGGGGCTAAGGTGAGTATG	63	20.6333							S-7-h	TATTTCGCATCGAAGGCCAGCAATGTGTTTAAAGACGTCTTTCTCACCAATGCCATGCGAGAGCACGACTGTGCTGCCTATATT	84	1.12983		S-5-c	CCCGTCCACGCCCAAGCCCAACTCCCAGCCGGAGCCGCAGCCGCAGTCAACAACGACATCAACTTCCCG	69	7.73196		S-6-b	TACGGCGGTACGAACAAAAAAGCTGCTGCTGCAGTTCCTGGTACGAAGTGGAAGGCAGAATATTGTGGGTATTACG	76	17.6062
					S-12-e	TGGGAGGGCAAGTCAAACACGGGCGCCCCAGCAGCAGGAACTCCCAGCAAGTATGGATTGGG	62	1.15657		S-13-c	TATGCCCAAGCAGCCCTACCCGCAGCCGCAGCCGCAGCCGACGACATCTTATGGGATGTCGGGGCTAAGGTGAGTATG	78	7.0241							S-8-a	TATTTCGCATCGAAGGCCAGCAATGTGTTTAAAGACGTCTTTCTCACCAATGCCATGGACATGCAGACGCACGACTGTGCTGCCTATATT	90	73.9114		S-5-d	CCCGTCCACGCCCAAGCCCGAGCCCTGGCAGCCGTAGCCGCAGCCGCAGTCAACAACGACATCAACTTCCCG	72	6.11996		S-6-c	TACGGCGGTACGAACAAAAAAGCTGCTGCTGCAGCCCCTGCTCCTGCTACGAAGTGGAAGGCAGAATATTGTGGGTATTACG	82	10.7961
					S-12-f	TGGGAGGGCAAAGACAGCAAGGGCGTCGTCCAAGCAGGAGCAAACCACAGCAAGTATGGATTGGG	65	0.952006		S-13-d	TATGCCCGAGCCGCAGCCGCAGCCGACGACATCTTATGGGATGTCGGGGCTAAGGTGAGTATG	63	6.13675							S-8-b	TATTTCGCATCGAAGGCCAGCAATGTGTTTAAAGACGTCTTTCTCACCACACCCATGCAGACGCACGACTGTGCTGCCTATATT	84	11.4133		S-5-e	CCCGTCCACGCCCGAGCCCGAGCCGGAGCCGCAGTCAACAACGACATCAACTTCCCG	57	4.47985		S-7-a	TACGGCGGTACGAACAAAAAGGCCACGCCCCCTGCTGCTCCTACGAAGTGGAAGGCAGAATATTGTGGGTATTACG	76	61.0198
					S-13-a	TGGGAGGGCAAAGACAGTCAGGGCAAGGCCCCAGCAGGAGCAAACCACAGCAAGTATGGATTGGG	65	82.1637		S-13-e	TATGCCACAGCCGGAGCCGCAGTGCCAGCCGCAGCCGACGACATCTTATGGGATGTCGGGGCTAAGGTGAGTATG	75	4.10984							S-8-c	TATTTCGCATCGAAGGCCAGCAATGTATTCGAGGGAGTATTTCTCACCACACCCATGCAGACGCACGACTGTGCTGCCTATATT	84	6.77979		S-5-f	CCCGTCCATTGGAACGCCTTCACCCAAGCCCGAGCCCTGCCCGGAGCCCCAGTCCCAGCCATCAACTTCCCG	72	4.21743		S-7-b	TACGGCGGTACGAACAAGAAAAACGATGCTGCTCCTACGAAGTGGAAGGCAGAATATTGTGGGTATTACG	70	27.3957
					S-13-b	TGGGAGGGCAAGTCAAACACGGGCGCCCCAGCAGGAGCAAACCACAGCAAGTATGGATTGGG	62	4.28173		S-13-f	TATGCCACAGCCCTACCCGCAGCCGCAGCCGCAGCCGCAGTCAACAACGACATCTTATGGGATGTCGGGGCTAAGGTGAGTATG	84	3.93237							S-8-d	TATTTCGCATCGCAGGCTAGTAATGTATTTCAGGGTGTCTTTCTCACCGATACCACACCCATGCAGACGCACGACTGTGCTGCCTATATT	90	2.16179		S-5-g	CCCGTCCACGCCCAAGCCCGAGCCGGAGCCGCAGTGCCAGCCGCAGCCGACGACATCAACTTCCCG	66	3.6926		S-7-c	TACGGCGGTACGAACAAGAAAAACGATGCTCCTGCTACGAAGTGGAAGGCAGAATATTGTGGGTATTACG	70	5.79224
					S-13-c	TGGGAGGGCAAGTCAAACACGGGCGTCGTCCAAGCAGGAGCAAACCACAGCAAGTATGGATTGGG	65	4.20573		S-13-g	TATGCCCAAGCAGCCGGAGCCGCAGTGCCAGCCGCAGCCGACGACATCTTATGGGATGTCGGGGCTAAGGTGAGTATG	78	3.72688							S-8-e	TATTTCGCATCGCAGGCCAGCAATGTATTTCAGGGAGTATTTCTCAACATGGCCATGACCGCACACGACTGTGCTGCCTATATT	84	1.1545		S-5-h	CCCGTCCACGCCCAAGCCCGAGCCCTACCCGCAGCCGCAGTCAACAACGACATCAACTTCCCG	63	3.45829		S-7-d	TACGGCGGTACGAACAAAAAGGCCACGCCCCCTGCTGCTCCTACGAAGTGGAAGGCAGGATATTGTGGGTATTACG	76	2.06866
					S-13-d	TGGGAGGGCAAGTCAAACACGGGCGCCCCAGCAGCAGGAGCAAACCACAGCAAGTATGGATTGGG	65	2.43223		S-13-h	TATGCCACAGCCCGAGCCGGAGCCGCAGTGCCAGCCGCAGCCGACGACATCTTATGGGATGTCGGGGCTAAGGTGAGTATG	81	2.94228							S-9-a	TATTTCGCATCGCAGGCCAGCAATGTATTTCAGGGTGTCTTTCTCACCACACCCATGCAGAAGGACGACTGTGCTGCCTATATT	84	85.6445		S-5-i	CCCGTCCATTGGAAAGCCCTGGCCCGAGCCCGACCCCCAGCCCCAGCCAACGACATCAACTTCCCG	66	3.30834		S-7-e	TACGGCGGTACGAACAAAAAAGCTGCTGCTGCTCCTACGAAGTGGAAGGCAGAATATTGTGGGTATTACG	70	1.25238
					S-13-e	TGGGAGGGCAAAGACAGCAAGGGCGTCGTCCCAGCAGGAGCAAACCACAGCAAGTATGGATTGGG	65	2.38156		S-13-i	TATGCCCCAGCAGCCGGAGCCGCAGTGCCAGCCGCAGCCGACGACATCTTATGGGATGTCGGGGCTAAGGTGAGTATG	78	2.52195							S-9-b	TATTTCGCATCGAAGGCCAGCAATGTATTCGAGGGAGTATTTCTCACCACACCCATGCAGAAGGACGACTGTGCTGCCTATATT	84	2.76971		S-5-j	CCCGTCCACGCCCGAGCCCGAGCCGGAGCCGCAGTGCCAGCCCCAGCCGACATCAACTTCCCG	63	1.65886		S-8-a	TACGGCGGTACGAACAAGAAAAACGATGCTGCTCCTGCTACGAAGTGGAGCAAGGAATATTGTGGGTATTACG	73	36.9835
					S-13-f	TGGGAGGGCAAACCAAACGGCAACGTCCCAGCAGGAGCAAACCACAGCAAGTATGGATTGGG	62	1.64682		S-13-j	TATGCCCAAGCAGCCGACGACATCTTATGGGATGTCGGGGCTAAGGTGAGTATG	54	2.14833							S-9-c	TATTTCGCATCGAAGGCCAGCAATGTATTCGAGGGAGTATTTCTCACCAATGCCATGACCGCACACGACTGTGCTGCCTATATT	84	1.11283		S-5-k	CCCGTCCACGCCCAAGCCCGAGCCCTGGCAGCCGGAGCCGCAGCCGCAGTCAACAACGACATCAACTTCCCG	72	1.65886		S-8-b	TACGGCGGTACGAACAAGAAAAACGATGCTGCTCCTGCTACGAAGTGGAAGGCAGAATATTGTGGGTATTACG	73	30.4247
					S-13-g	TGGGAGGGCAAAGACAGCAAGGGCGTCGTCCAAGCAGGAGCAAACCACAGCAAGTATGGATTGGG	65	1.57081		S-13-k	TATGCCCGAGCCGGAGCCGCAGTGCCAGCCGCAGCCGACGACATCTTATGGGATGTCGGGGCTAAGGTGAGTATG	75	2.0736							S-9-d	TATTTCGCATCGCAGGCTAGTAATGTATTTCAGGGTGTCTTTCTCACCACACCCATGCAGAAGGACGACTGTGCTGCCTATATT	84	1.10665		S-6-a	CCCGTCTATTACTTCGCAGCCCGAGCCCTGGCAGCCGGAGCCGACATCAACTTCCCG	57	72.9501		S-8-c	TACGGCGGTACGAACAAAAAGGCCACGCCCCCTGCTGCTCCTGCTGCTCCTACGAAGTGGAAGGCAGAATATTGTGGGTATTACG	85	29.8324
					S-13-h	TGGGAGGGCAAAGACAGCAAGGGCGCCGCCCGAGCAGGAGCAAACCACAGCAAGTATGGATTGGG	65	1.31746		S-13-l	TATGCCACAGCCCCAGCCGCAGCCGACGACATCTTATGGGATGTCGGGGCTAAGGTGAGTATG	63	1.84009							S-9-e	TATTTCGCATCGAAGGCCAGCAATGTATTTCAGGGTGTCTTTCTCACCACACCCATGCAGAAGGACGACTGTGCTGCCTATATT	84	1.02628		S-6-b	CCCGTCCATTGGAAAGCCCTGGCAGCCGGAGCCGACATCAACTTCCCG	48	12.439		S-8-d	TACGGCGGTACGAACAAGAAAAACGATGCTGCTCTTACGAAGTGGAAGGCAGAATATTGTGGGTATTACG	70	1.04016
					S-14-a	TGGGAGGGCAAAGACAGTCAGGGCAAGGCCCCAGCAGGAACTCCCAGCAAGTATGGATTGGG	62	50.052		S-13-m	TATGCCCAAGCAGCCGGAGCCCCAGCCAATGACATCTTATGGGATGTCGGGGCTAAGGTGAGTATG	66	1.66262							S-9-f	TATTGCGCATCGCAGGCCAGCAATGTATTTCAGGGTGTCTTTCTCACCACACCCATGCAGAAGGACGACTGTGCTGCCTATATT	84	0.989181		S-6-c	CCCGTCTATTACTTCGCAGCCCCAGCCCAAGCAGCCGGAGCCGACATCAACTTCCCG	57	8.1417		S-9-a	TACGGCGGTACGAACAAAAAAGCTGCTGCTCCTGCTGCTCCTACGAAGTGGAAGGCAGAATATTGTGGGTATTACG	76	79.0406
					S-14-b	TGGGAGGGCAAGTCAAACACGGGCGCCGCCCGAGCAGGAACTCCCAGCAAGTATGGATTGGG	62	46.0384		S-13-n	TATGCCCGAGCCGCAGCCGACGACATCTTATGGGATGTCGGGGCTAAGGTGAGTATG	57	1.54119							S-9-g	TATTTCGCATCGCAGGCCAGCAATGTATTCGAGGGAGTATTTCTCACCACACCCATGCAGAAGGACGACTGTGCTGCCTATATT	84	0.964451		S-6-d	CCCGTCTATTACTTCGCAGCCCGAGCCGGAGCCGACATCAACTTCCCG	48	6.46922		S-9-b	TACGGCGGTACGAACAAAAAAGCTGCTGCTCCTGCTACGAAGTGGAAGGCAGAATATTGTGGGTATTACG	70	4.9573
					S-14-c	TGGGAGGGCAAAGACAGTCAGGGCAACGTCCCAGCAGGAACTCCCAGCAAGTATGGATTGGG	62	3.00282		S-13-o	TATGCCCAAGCAGCCGGACCCCAAGCCCCAGCCGCAGCCGACGACATCTTATGGGATGTCGGGGCTAAGGTGAGTATG	78	1.50383							S-10-a	TATTTCGCATCGCAGGCTAGTAATGTATTTCAGGGTGTCTTTCTCACCACACCCATGCTGCAGCACGACTGTGCTGCCTATATT	84	64.369		S-7-a	CCCGTCCATTGGAACGCCTTCACCCAAGCCCCAGCCCCAGCCCAACCCCCAGCCAACATCCACTTCCCG	69	71.232		S-9-c	TACGGCGGTACGAACAAAAAAGCTGCTGCTCCTGCTGCTCCTACGAAGTGGAAGGCAGGATATTGTGGGTATTACG	76	2.12547
										S-13-p	TATGCCGCAGTGCCAGCCGCAGCCGACGACATCTTATGGGATGTCGGGGCTAAGGTGAGTATG	63	1.45713							S-10-b	TATTTCGCATCGAAGGCCAGCAATGTGTTTAAAGACGTCTTTCTCACCAATGCCATGGACATGCAGACGCACGACTGTGCTGCCTATATT	90	14.7962		S-7-b	CCCGTCCACTACACGGTCCTGACCGGACCCCCAGCCCAACCCCCAGCCAACATCCACTTCCCG	63	23.6556		S-9-d	TACGGCGGTACGAACAAGAAAAAAGCTGCTGCTCCTGCTGCTCCTACGAAGTGGAAGGCAGAATATTGTGGGTATTACG	79	1.90073
										S-13-q	TATGCCCAAGCAGCCGCAGCCGCAGCCGCAGTCAACAACGACATCTTATGGGATGTCGGGGCTAAGGTGAGTATG	75	1.32636							S-10-c	TATTTCGCATCGCAGGCTAGTAATGTATTTCAGGGTGTCTTTCTCACCGACACCACACCCATGCTGCAGCACGACTGTGCTGCCTATATT	90	10.08		S-7-c	CCCGTCCATTGGAACGCCTTCACCCAAGCCCCAGCCCCAGCCCAACCCCCAGCCAACATCAACTTCCCG	69	1.55264		S-9-e	TACGGCGGTACGAACAAGAAAAACGATGCTGCTCCTACGAAGTGGAAGGCAGAATATTGTGGGTATTACG	70	1.46407
										S-13-r	TATGCCCAAGCAGCCGCAGCCGCAGCCGCAGCCGCAGTCAACAACGACATCTTATGGGATGTCGGGGCTAAGGTGAGTATG	81	1.26098							S-10-d	TATTTCGCATCGCAGGCTAGTAATGTATTTCAGGGTGTCTTTCTCACCACACCCATGCAGAAGCACGACTGTGCTGCCTATATT	84	2.34445		S-7-d	CCCGTCCATTGGAACGCCTTCACCCAAGCCCCAGCCCGAGCCCAACCCCCAGCCAACATCCACTTCCCG	69	1.52739		S-9-f	TACGGCGGTACGAACAAAAAAGCTGCTGCTGCAGCCCCTGCTCCTACGAAGTGGAAGGCAGAATATTGTGGGTATTACG	79	1.21364
										S-13-s	TATGCCCAAGCAGCCGCAGCCGCAGTGCCAGCCGCAGCCGACGACATCTTATGGGATGTCGGGGCTAAGGTGAGTATG	78	1.12087							S-10-e	TATTTCGCATCGAAGGCCAGCAATGTGTTTAAAGACGTCTTTCTCACCACACCCATGCTGCAGCACGACTGTGCTGCCTATATT	84	1.30291		S-7-e	CCCGTCCATTGGAACGCCTTCACCCAAGCCCCAGCCCCAGCCCAACCCCCAGCCATCTACTTCCCG	66	1.28755		S-9-g	TACGGCGGTACGAACAAAAAAGCTGCTGCTCCTGCTGCTCCTGCTACGAAGTGGAAGGCAGAATATTGTGGGTATTACG	79	1.05953
										S-13-t	TATGCCGCAGCCGGAGCCGCAGTGCCAGCCGCAGCCGACGACATCTTATGGGATGTCGGGGCTAAGGTGAGTATG	75	0.990099							S-10-f	TATTTCGCATCGCAGGCTAGTAATGTATTTCAGGGTGTCTTTCTCACCAATAACATGCTGCAGCACGACTGTGCTGCCTATATT	84	1.2912		S-8-a	CCCGTCCATTGGAAAGCCCTGGCCCGAGCCCGACCCCCAGCCCAACCCCCAGCCAACATCAACTTCCCG	69	31.5132		S-10-a	TACGGCGGTACGAACAAAAAAGCTGCTGCTGCAGCCCCTGTTCCTGCTACGAAGTGGAAGGCAGAATATTGTGGGTATTACG	82	70.3176
										S-14-a	TATGCCCAACCCCCAGCCAACATCTTATGGGATGTCGGGGCTAAGGTGAGTATG	54	49.4292							S-11-a	TATTTCGCATCGAAGGCCAGCAATGTATTCGAGGGAGTATTTCTCACCAATGCCATGACCGCACACGACTGTGCTGCCTATATT	84	60.7787		S-8-b	CCCGTCCATTGGAAAGCCCTGGCAGCCGCAGCCCAACCCCCAGCCAACATCAACTTCCCG	60	21.8996		S-10-b	TACGGCGGTACGAACAAGCAAGCTGCTGCAGCCCCTGTTCCTGCTACGAAGTGGAAGGCAGAATATTGTGGGTATTACG	79	11.2575
										S-14-b	TATGCCACAGCCCAACCCCCAGCCAACATCTTATGGGATGTCGGGGCTAAGGTGAGTATG	60	49.036							S-11-b	TATTTCGCATCGAAGGCCAGCAATGTGTTTAAAGACGTCTTTCTCACCAATGCCATGGACATGCAGACGCACGACTGTGCTGCCTATATT	90	34.8756		S-8-c	CCCGTCCATTGGAACGCCTTCACCCAACCCCCAGCCAACATCAACTTCCCG	51	10.7095		S-10-c	TACGGCGGTACGAACAAAAAAGCTGCTGCTGCAGCCCCTGCTCCTGCTACGAAGTGGAAGGCAGAATATTGTGGGTATTACG	82	6.9413
																				S-11-c	TATTTCGCATCGAAGGCCAGCAATGTGTTTAAAGACGTCTTTCTCACCAATAACATGCTGCAGCACGACTGTGCTGCCTATATT	84	1.32977		S-8-d	CCCGTCCATTGGAAAGCCCTGGCCCGAGCCCGAGCCGGAGCCGCAGTGCCAGCCAACATCAACTTCCCG	69	6.49875		S-10-d	TACGGCGGTACGAACAAAAAAGCTGCTGCTCTTACGAAGTGGAAGGCAGGATATTGTGGGTATTACG	67	2.4973
																				S-12-a	TATTTCGCATCGAAGGCCAGCAATGTGTTTAAAGACGTCTTTCTCACCAATAACATGCTGCAGCACGACTGTGCTGCCTATATT	84	89.2373		S-8-e	CCTGTCCATTACAAAGTCCTAAAAGCCCTGGCAGCCCCAGCCCAACCCCCAGCCAACATCAACTTCCCG	69	5.17208		S-10-e	TACGGCGGTACGAACAAGAAAAACGATGCTGCTGCAGCCCCTGTTCCTGCTACGAAGTGGAAGGCAGAATATTGTGGGTATTACG	85	2.04503
																				S-12-b	TATTTCGCATCGAAGGCCAGCAATGTGTTTAAAGACGTCTTTCTCACCAATGCCATGGACATGCAGACGCACGACTGTGCTGCCTATATT	90	2.71896		S-8-f	CCCGTCCATTGGAAAGCCCTGGCCCGAGCCCGACCCCCAGCCGCAGCCCAACCCCCAGCCAACATCAACTTCCCG	75	4.403		S-10-f	TACGGCGGTACGAACAAGAAAAACGATGCTGCTCCTGGTGCAGTTCCTGCTACGAAGTGGAAGGCAGAATATTGTGGGTATTACG	85	1.71075
																				S-13-a	TATTTCGCATCGCAGGCTAGCAATGTATTTCAGGGTGTCTTTCTCACCACACCCATGCAGACGCACGACTGTGCTGCCTATATT	84	63.189		S-8-g	CCCGTCCACTACACGGTCCTGACCGGACCCCAAGCCCTGGCAGCCGCAGCCCAACCCCCAGCCAACATCAACTTCCCG	78	4.32609		S-10-g	TACGGCGGTACGAACAAGCAAGCTGCTGCTGCAGCCCCTGTTCCTGCTACGAAGTGGAAGGCAGAATATTGTGGGTATTACG	82	1.62226
																				S-13-b	TATTTCGCATCGCAGGCTAGTAATGTATTTCAGGGTGTCTTTCTCACCACACCCATGCAGACGCACGACTGTGCTGCCTATATT	84	14.0994		S-8-h	CCCGTCCACTACACGGTCCTGACCGGACCCCAAGCCCCAGCCGCAGCCCAACCCCCAGCCAACATCAACTTCCCG	75	3.78773		S-10-h	TACGGCGGTACGAACAAGAAAAACGATGCTCCTGCTACGAAGTGGAAGGCAGAATATTGTGGGTATTACG	70	1.48461
																				S-13-c	TATTTCGCATCGCAGGCTAGTAATGTATTTCAGGGTGTCTTTCTCACCAATGCCATGGACATGCAGACGCACGACTGTGCTGCCTATATT	90	11.4829		S-8-i	CCCGTCCACTACACGGTCCTGACCGGACCCCAAGCCCCAGCCCCAGCCAACATCAACTTCCCG	63	2.7687		S-10-i	TACGGCGGTACGAACAAAAAGGCCACGCCCCCTGCTGCTCCTGCTGCTCCTACGAAGTGGAAGGCAGAATATTGTGGGTATTACG	85	1.04218
																				S-13-d	TATTTCGCATCGCAGGCTAGTAATGTATTTCAGGGTGTCTTTCTCACCGATACCACACCCATGCAGACGCACGACTGTGCTGCCTATATT	90	3.59252		S-8-j	CCCGTCCATTGGAAAGCCCTGGCCCGAGCCCGACCCCCAGCCCCAGCCAACATCAACTTCCCG	63	2.71102		S-11-a	TACGGCGGTACGAACAAGCAAGCTGCTGCTCCTACGAAGTGGAAGGCAGGATATTGTGGGTATTACG	67	42.2907
																				S-13-e	TATTTCGCATCGCAGGCCAGCAATGTATTTCAGGGAGTATTTCTCAACATGGCCATGACCGCACACGACTGTGCTGCCTATATT	84	1.00886		S-8-k	CCTGTCCATTACAAAGTCCTAAAAGCCCACGCCCAACCCCCAGCCCGAGTTGACATCAACTTCCCG	66	1.82657		S-11-b	TACGGCGGTACGAACAAAAAAGCTGCTGCTGCAGCCCCTGCTGCTCCTACGAAGTGGAAGGCAGGATATTGTGGGTATTACG	82	29.4773
																				S-14-a	TATTTCGCATCGAAGGCCAGCAATGTATTCGAGGGAGTATTTCTCACCAATAACATGACCGCACACGACTGTGCTGCCTATATT	84	49.9168		S-8-l	CCCGTCCACTACACGGTCCTGACCGGACCCCAAGCCCCAGCCGCAGCCAACATCAACTTCCCG	63	1.76889		S-11-c	TACGGCGGTACGAACAAGAAAAACGATGCTGCTGCAGCCCCTGCTGCTCCTACGAAGTGGAAGGCAGGATATTGTGGGTATTACG	85	25.1106
																				S-14-b	TATTTCGCATCGAAGGCCAGCAATGTATTCGGGGGAGTATTTCTCACCAATAACATGACCGCACACGACTGTGCTGCCTATATT	84	47.5348		S-8-m	CCCGTCCATTGGAAAGCCCTGGCAGCCCCAGCCCAACCCCCAGCCAACATCAACTTCCCG	60	1.55739		S-11-d	TACGGCGGTACGAACAAGCAAGCTACTGCTCCTACGAAGTGGAAGGCAGGATATTGTGGGTATTACG	67	1.45011
																									S-8-n	CCTGTCCATTACAAAGTCCTAAAAGCCCTGGCAGCCGCAGCCCAACCCCCAGCCAACATCAACTTCCCG	69	1.05749		S-11-e	TACGGCGGTACGAACAAAAAGGCCACGCCCCCTGCTGCTCCTGCTACGAAGTGGAAGGCAGAATATTGTGGGTATTACG	79	1.25348
																									S-9-a	CCCGTCCATTGGAAAGCCCCAGCCCAACCCCCAGCCATCTACTTCCCG	48	91.8204		S-12-a	TACGGCGGTACGAACAAAAAGGCCACGCCCCCTGCTGCTCCTGCTACGAAGTGGAAGGCAGAATATTGTGGGTATTACG	79	90.1316
																									S-9-b	CCCGTCCATTGGAAAGCCCCAGCCCCAGCCCCAGCCATCTACTTCCCG	48	3.40466		S-12-b	TACGGCGGTACGAACAAAAAGGCCACGCCCCCTGCTGCTCCTGCTACGAAGTGGAGCAAGGAATATTGTGGGTATTACG	79	1.48928
																									S-9-c	CCCGTCTATTACTTCGCAGCCCGAGCCCAACCCCCAGCCATCTACTTCCCG	51	1.38084		S-12-c	TACGGCGGTACGAACAAGAAAAACGATGCTGCTGCAGCCCCTGCTCCTGCTACGAAGTGGAAGGCAGAATATTGTGGGTATTACG	85	1.22602
																									S-9-d	CCCGTCCACTACACGGTCCTGCCCGGAGCCCCAGCCGCAGCCAACATCAACTTCCCG	57	0.959207		S-13-a	TACGGCGGTACGAACAAAAAAGCTGCTGCTGCAGCCCCTGCTCCTGCTACGAAGTGGAAGGCAGAATATTGTGGGTATTACG	82	54.5634
																									S-10-a	CCCGTCCACTACACGGTCCTGACCGGACCCCAAGCCCCAGCCGGAGTCCCACCCCCAGCCCGAGTTGACATCTACTTCCCG	81	32.3206		S-13-b	TACGGCGGTACGAACAAGCAAGCTGCTGCTCTTACGAAGTGGAAGGCAGAATATTGTGGGTATTACG	67	33.5156
																									S-10-b	CCCGTCCACTACACGGTCCTGACCGGACCCCGAGCCCGAGCCGGAGTCCCACCCCCAGCCAACATCTACTTCCCG	75	16.3677		S-13-c	TACGGCGGTACGAACAAGCAAGCTCCTGCTACGAAGTGGAAGGCAGAATATTGTGGGTATTACG	64	3.31055
																									S-10-c	CCCGTCCACTACACGGTCCTGACCGGACCCCAAGCCCCAGCCGGAGCCGCAGTGCCAGCCGCAGCCGACGACATCTACTTCCCG	84	11.0762		S-13-d	TACGGCGGTACGAACAAGAAAAACGATGCTGCTCCTGCTACGAAGTGGAAGGCAGAATATTGTGGGTATTACG	73	2.24753
																									S-10-d	CCCGTCCACTACACGGTCCTGACCGGACCCCGAGCCCTGGCAGCCGGAGTCCCACCCCCAGCCCGAGTTGACATCTACTTCCCG	84	5.47085		S-13-e	TACGGCGGTACGAACAAGAAAAACGATGCTGCTCTTACGAAGTGGAAGGCAGAATATTGTGGGTATTACG	70	2.15642
																									S-10-e	CCCGTCCATTGGAAAGCCCTGGCCCGAGCCGGACCCCGAGCCCGAGCCGGAGTCCCACCCCCAGCCAACATCTACTTCCCG	81	4.97758		S-13-f	TACGGCGGTACGAACAAGAAAAACGATGCTGCAGCCCCTGCTCCTGCTACGAAGTGGAAGGCAGAATATTGTGGGTATTACG	82	1.56416
																									S-10-f	CCCGTCCACTACACGGTCCTGACCGGACCCCAAGCCCCAGCCCGAGCCCAACTCCCAGCCCGAGTTGACATCTACTTCCCG	81	4.38341		S-14-a	TACGGCGGTACGAACAAGCAAGCTGCTGCTGCTCCTGCTGCTCCTACGAAGTGGAAGGCAGAATATTGTGGGTATTACG	79	52.2772
																									S-10-g	CCCGTCCACTACACGGTCCTGACCGGACCCCAAGCCCCAGCCCGAGTTGACATCTACTTCCCG	63	4.32735		S-14-b	TACGGCGGTACGAACAAGAAAAACGATGCTGCTCCTGCTGCTCCTACGAAGTGGAAGGCAGAATATTGTGGGTATTACG	79	43.3239
																									S-10-h	CCCGTCCACTACACGGTCCTGACCGGACCCCAAGCCCCAGCCGGAGTCCCACCCCCAGCCAACATCTACTTCCCG	75	3.23991		S-14-c	TACGGCGGTACGAACAAGAAAAAAGCTGCTGCTGCTCCTGCTGCTCTTACGAAGTGGAAGGCAGGATATTGTGGGTATTACG	82	2.70156
																									S-10-i	CCCGTCCACTACACGGTCCTGACCGGACCCCAAGCCCCAGCCCAACCCCCAGCCCGAGTTGACATCTACTTCCCG	75	3.03812
																									S-10-j	CCCGTCCATTGGAAAGCCCTGGCCCGAGCCCGACCCCCAGCCCGAGTTGACATCTACTTCCCG	63	2.287
																									S-10-k	CCCGTCCACTACACGGTCCTGACCGGACCCCAAGCCCCAGCCCGAGCCGTACCCCCAGCCCGAGTTGACATCTACTTCCCG	81	2.23094
																									S-10-l	CCCGTCCACGCCCAAGCCCGAGCCCTGGCAGCCGGAGTCCCACCCCCAGCCCGAGTTGACATCTACTTCCCG	72	1.86099
																									S-10-m	CCCGTCCATTGGAACGCCTTCACCCAAGCCCGAGCCCTGCCCGGAGCCCCAGTCCCAGCCATCTACTTCCCG	72	1.33408
																									S-10-n	CCCGTCTATTACTTCGCAGCCCGAGCCGGAGCCGCAGTGCCAGCCCCAGCCAACATCAACTTCCCG	66	1.28924
																									S-10-o	CCCGTCCATTGGAAAGCCCTGGCCCGAGCCCGACCCCCAGCCCCAGCCAACATCTACTTCCCG	63	1.22197
																									S-10-p	CCCGTCCACTACACGGTCCTGACCGTACCCCAACTCCCAGCCGTAGCCCCAGCCCGAGTTGACATCTACTTCCCG	75	1.02018
																									S-11-a	CCCGTCCACTACACGGTCCTGCCCGGAGCCCCAGCCGCAGCCAACATCAACTTCCCG	57	75.5625
																									S-11-b	CCCGTCCACGCCCAAGCCCCAGTCCCAGCCATCAACTTCCCG	42	23.2339
																									S-11-c	CCCGTCTATTACTTCGCAGCCCAACCCCCAGCCGACATCAACTTCCCG	48	1.20356
																									S-12-a	CCCGTCTATTACTTCGCAGCCCAACCCCCAGCCGACATCAACTTCCCG	48	92.482
																									S-12-b	CCCGTCTATTACTTCGCAGCCCGAGCCGGAGCCGACATCAACTTCCCG	48	1.37315
																									S-12-c	CCCGTCCATTGGAAAGCCCAACCCCCAGCCGACATCAACTTCCCG	45	1.02987
																									S-12-d	CCCGTCTATTACTTCGCAGCCCGAGCCCCAGCCGACATCCACTTCCCG	48	0.995537
																									S-13-a	CCTGTCCATTACAAAGTCCTAAAAGCCCACGCCCCAGTCCCAGCCATCAACTTCCCG	57	87.4024
																									S-13-b	CCTGTCCATTACAAAGTCCTAAAAGCCCACGCCCCAGTCCCAGCCATCTACTTCCCG	57	5.5727
																									S-13-c	CCCGTCCACTACACGGTCCTGACCGTACCCCAAGCCCCAGTCCCAGCCATCAACTTCCCG	60	2.70467
																									S-13-d	CCCGTCCACTACACGGTCCTGACCGGACCCCAAGCCCCAGTCCCAGCCATCAACTTCCCG	60	1.81521
																									S-13-e	CCTGTCCATTACAAAGTCCTAAAAGCCCGACCCCCAGTCCCAGCCATCAACTTCCCG	57	1.3251
																									S-13-f	CCTGTCCATTACAAAGTCCTAAAAGCCCACGCCCCAGCCGCAGCCAACATCAACTTCCCG	60	1.17989
																									S-14-a	CCCGTCCATTGGAAAGTCCTGCCCGGACCCCAAGCCCCAGCCGCAGCCAACATCAACTTCCCG	63	52.6392
																									S-14-b	CCCGTCTATTACTTCGCAGCCGGAGCCGCACCCGGAGCCCCAGCCGCAGCCAACATCAACTTCCCG	66	44.5768
																									S-14-c	CCCGTCCATTGGAAAGTCCTGCCCGGACCCCAAGCAGCCGGAGCCGCAGCCAACATCAACTTCCCG	66	2.78404
