# Supplementary material for: Insights into the genetic variation profile of tprK in Treponema pallidum during the development of natural human syphilis infection
Source: PLoS Negl Trop Dis. 2019 Jul 22;13(7):e0007621. doi: 10.1371/journal.pntd.0007621 (PMC6675121; doi:10.1371/journal.pntd.0007621)
Supplement: S5 Table — The amino acid sequences from (A) 14 primary syphilis samples (X-1~14) in previous studies and (B) 14 secondary syphilis samples (S-1~14) are shown. The asterisk (*) indicates synonymous nucleotide sequences within the same strain. (XLSX) [file pntd.0007621.s006.xlsx]

## Sheet: Supplementary Table 5A
S5 Table. Amino acid sequences within the seven variable regions (V1-V7) of tprK captured from 28 clinical samples The amino acid sequences from (A) 14 primary syphilis samples (X-1~14) in previous studies and (B) 14 secondary syphilis samples (S-1~14) are shown. The asterisk (*) indicates synonymous nucleotide sequences within the same strain.
	V1			V2			V3			V4			V5			V6			V7
Strain	Amino acid seuqence		Strain	Amino acid seuqence		Strain	Amino acid seuqence		Strain	Amino acid sequence		Strain	Amino acid sequence		Strain	Amino acid sequence		Strain	Amino acid sequence
X-1-a	IASDGGAGALKH		X-1-a	WEGKPNGNVPAAGVTHSKYGL		X-1-a	YAQAAAAAVNNDILWDVGAKVSM		X-1-a	DVGRKKDGAQGTVGA		X-1-a*	YFASQASNVFQGVFLTTPMQKHDCAAYI		X-1-a	PVHYTVLTVPPAAANINFP		X-1-a	YGGTNKQAAPGAVPGTKWKAEYCGY
X-1-b	IASDGGAGALKP		X-1-b	WEGKSNTGAPAAGVTHSKYGL		X-1-b	YAQAAGAAVNNDILWDVGAKVSM		X-1-b	DVGHKKNGANGDIGA		X-1-b	YFASQASNVFQGVFLTDTTPMQKHDCAAYI		X-1-b	PVHYTVLTGPQAPAAANINFP		X-1-b	YGGTNKQAAPGAVPATKWKAEYCGY
X-2-a	IASDGGAIKH		X-2-a*	WEGKPNGNVPAGVTPSKYGL		X-1-c	YATARAAAAVNNDILWDVGAKVSM		X-2-a	DVGRKKDGAQGTVGA		X-1-c	YFASQASNVFQGVFLTTPMLQHDCAAYI		X-1-c	PVHYTVLTVPPAPANINFP		X-1-c	YGGTNKQAAPGVVPGTKWKAEYCGY
X-3-a	IASDGGAIKH		X-2-b	WEGKDSQGKAPAGVTPSKYGL		X-2-a	YAQAAAAAAAANNAILWDVGAKVSM		X-2-b	DVGHKKNGANGDIGA		X-2-a	YFASQASNVFQGVFLNMAMTAHDCAAYI		X-1-d	PVHYTVLTVPPARVDINFP		X-1-d	YGGTNKKNDAAPGAVPGTKWKAEYCGY
X-3-b	IAYENGGAQPLKH		X-2-d	WEGKPNGNVPAAGVTHSKYGL		X-2-b	YAQAAAAAAAVNNDILWDVGAKVSM		X-3-a	DVGHKKDGAQGTVGA		X-3-a	YFASKASNVFKDVFLNMAMTAHDCAAYI		X-1-e	PVHYTVLTGPQARAGADINFP		X-1-e	YGGTNKQAAPGAVPGTKWKAGYCGY
X-4-a	IAYENGGAQPLKH		X-3-a	WEGKDSQGKAPAGVTPSKYGL		X-2-c	YAQAAGAAAAANNAILWDVGAKVSM		X-3-b	DVGHKKENAANVNGTVGA		X-3-b	YFASKASNVFQGVFLNMAMTAHDCAAYI		X-2-a	PVHAQARARAGADINFP		X-2-a	YGGTNKKATPPAAAVPGTKWSKEYCGY
X-5-a	IAYENGGAQPIKH		X-3-b	WEGKDSQGKAPAGTPSKYGL		X-2-d	YAQAAGAAANNAILWDVGAKVSM		X-3-c	DVGRKKDGAQGTVGA		X-3-c	YFASQASNVFQGVFLTDTTPMQKDDCAAYI		X-2-b	PVHAQARALAAGADINFP		X-2-b	YGGTNKKATPPAAAVPGTKWKAEYCGY
X-5-b	IAYENGGAQPLKH		X-3-c	WEGKSNTGAPAAGANHSKYGL		X-3-a	YAPAQPPANILWDVGAKVSM		X-4-a	DVGHKKENAANVNGTVGA		X-4-a	YFASQASNVFQGVFLTDTTPMQKDDCAAYI		X-2-c	PVHAQARAQPPADINFP		X-2-c	YGGTNKKNDAAPTKWSKEYCGY
X-6-a	IASDGGAIKH		X-4-a	WEGKSNTGAPAAGANHSKYGL		X-3-b	YAQAAQPPANILWDVGAKVSM		X-4-b	DVGHKKNGANVNGTVGA		X-4-b	YFASQASNVFQGVFLTTPMQKDDCAAYI		X-3-a	PVYYFAARALPGAPVPAIYFP		X-2-d	YGGTNKKATPPAAAVPATKWKAEYCGY
X-6-b	IAYDGGAIKH		X-4-b	WEGKDSKGVVQAGANHSKYGL		X-4-a	YAQAAQPPANILWDVGAKVSM		X-5-a	DVGHKKENAANVNGTVGA		X-4-c	YFASQASNVFQGVFLTNAMDMQKDDCAAYI		X-3-b	PVYYFAARALPAAPVPAIYFP		X-2-e	YGGTNKQAAAVPGTKWSKEYCGY
X-7-a	IASEDGSAGNLKH		X-4-c	WEGKSNTGATAAGANHSKYGL		X-4-b	YAQAAHPPANILWDVGAKVSM		X-5-b	DVGHKKDGAQGTVGA		X-4-d	YFASKASNVFEGVFLARNIAMREHDCAAYI		X-3-c	PVYYFAARAVPPVPAIYFP		X-2-f	YGGTNKKATPPAAPATKWSKEYCGY
X-7-b	IAYENGGAQPLKH		X-5-a	WEGKDSQGKAPAGANHSKYGL		X-5-a	YAQPPANILWDVGAKVSM		X-5-c	DVGHKKNGANVNGTVGA		X-5-a	YFASKASNVFEGVFLARNMAMTAHDCAAYI		X-3-d	PVHWKALARARPPVPAIYFP		X-3-a	YGGTNKKNDAAPAAVPGTKWKAEYCGY
X-8-a	IASETGGAQPLKH		X-5-b	WEGKPNGNVPAGANHSKYGL		X-6-a	YATAQAANILWDVGAKVSM		X-6-a	DVGHKKDGAQGTVGA		X-5-b	YFASKASNVFEGVFLARNIAMREHDCAAYI		X-3-e	PVYYFAARALAAGAPVPAIYFP		X-3-b	YGGTNKKNDAAPGAVPGTKWKAEYCGY
X-9-a	IASEDGSAGNLKH		X-6-a*	WEGKSNTGAPAAGTPSKYGL		X-6-b	YAPAQAANILWDVGAKVSM		X-6-b	DVGHKKENAANVKGTVGA		X-5-c	YFASKASNVFEGVFLNMAMTAHDCAAYI		X-4-a	PVHWKALPGADINFP		X-3-c	YGGTNKKNDAAPAAVPATKWKAEYCGY
X-10-a	IASEKNGGAIKH		X-6-c	WEGKSNTGATAAGTPSKYGL		X-7-a	YAQAAGADILWDVGAKVSM		X-7-a	DVGHKKENAANVNGTVGA		X-5-d	YFASQASNVFQGVFLNMAMTAHDCAAYI		X-4-b	PVHWKALPAANINFP		X-3-d	YGGTNKKATPPAAPAAPTKWKAEYCGY
X-10-b	IASEDGSAGNLKH		X-7-a*	WEGKSNTGAPAAGTPSKYGL		X-8-a	YAQAAAAAAAVNNNILWDVGAKVSM		X-8-a	DVGHKKENAANVNGTVGA		X-5-e	YFASKASNVFQGVFLNMAMTAHDCAAYI		X-4-c	PVHWKAQPPADINFP		X-4-a	YGGTNKKATPPAAPAAPTKWKAEYCGY
X-11-a	IASEDGSAGNLKH		X-7-b	WEGKDSQGKAPAGTPSKYGL		X-8-b	YAPAQPPANILWDVGAKVSM		X-8-b	DVGRKKDGAQGTVGA		X-6-a	YFASQASNVFQGVFLTNNMLQHDCAAYI		X-4-d	PVHYKVLKAHARAPADIHFP		X-4-b	YGGTNKKATPPAAPATKWKAEYCGY
X-12-a	IASDGGAIKH		X-7-c	WEGKPNGNVPAAGTPSKYGL		X-9-a	YATARAAADDILWDVGAKVSM		X-9-a	DVGRKKDGAQGTVGA		X-7-a	YFASKASNVFQGVFLTTPMQKDDCAAYI		X-5-a	PVHWKAHARAPADIHFP		X-4-c	YGGTNKKNDAAPAAPTKWKAEYCGY
X-13-a	IAYENGGAGALKH		X-7-d	WEGKSNTGATAAGTPSKYGL		X-9-b	YAQAAGAAADDILWDVGAKVSM		X-9-b	DVGHKKNGANGDVGA		X-7-b	YFASQASNVFQGVFLTTPMQKDDCAAYI		X-5-b	PVHWKAHARAGADIHFP		X-4-d	YGGTNKKATPPAAPAAPATKWKAEYCGY
X-13-b	IASEDGGAQPLKH		X-8-a*	WEGKDSKGNVPAGTPSKYGL		X-9-c	YATARAGADILWDVGAKVSM		X-10-a	DVGHKKNGANGDVGA		X-7-c	YVASKASNVFQGVFLTTPMQKDDCAAYI		X-5-c	PVHYKVLKAHARAPADIHFP		X-4-e	YGGTNKKNDAAPTKWKAEYCGY
X-14-a	IASDGGAIKH		X-8-b	WEGKPNGNVPAGVTPSKYGL		X-9-d	YAPARAAADDILWDVGAKVSM		X-11-a	DVGHKKNGANGGIGA		X-8-a	YFASQASNVFQGVFLNMAMTAHDCAAYI		X-5-d	PVHWKALARAPADIHFP		X-4-f	YGGTNKKAAAAPATKWKAEYCGY
			X-8-c	WEGKSNTGAPAAGTPSKYGL		X-10-a	YAQAAAVNNDILWDVGAKVSM		X-12-a	DVGHKKENAANVNGTVGA		X-8-b	YFASKASNVFEGVFLNMAMTAHDCAAYI		X-5-e	PVYYFAARAPADIHFP		X-4-g	YGGTNKQAAAPAAPTKWKAEYCGY
			X-8-d	WEGKPNGNVPAGTPSKYGL		X-10-b	YATARAAVNNDILWDVGAKVSM		X-13-a	DVGRKKDGAQGTVGA		X-8-c	YFASQASNVFKDVFLTNAMTAHDCAAYI		X-5-f	PVHWKALARARPPADIHFP		X-4-h	YGGTNKKATPPAAPGTKWKAEYCGY
			X-9-a	WEGKDSQGKAPAGVTPSKYGL		X-10-c	YATARAGADILWDVGAKVSM		X-14-a	DVGHKKENAANVNGTVGA		X-8-d	YFASKASNVFQGVFLTDTTPMQKDDCAAYI		X-6-a	PVHAQARALAAAVNNDINFP		X-4-i	YGGTNKKATPPAAPAALTKWKAEYCGY
			X-9-b	WEGKPNGNVPAGVTPSKYGL		X-10-d	YARAAAAVNNDILWDVGAKVSM		X-14-b	DVGRKKDGAQGTVGA		X-9-a	YFASQASNVFQGVFLNMAMTAHDCAAYI		X-6-b	PVHWKALPAAAAAAAVNNDINFP		X-5-a	YGGTNKKNDAAPGAPATKWKAEYCGY
			X-9-c	WEGKDSQGKAPAGTPSKYGL		X-10-e	YAQAAGAAVNNDILWDVGAKVSM		X-14-c	DGGHKKENAANVNGTVGA		X-9-b	YFASQASNVFEGVFLARNIAMTAHDCAAYI		X-6-c	PVYYFAARALPGAPVPAIYFP		X-5-b	YGGTNKKNDAAPATKWKAEYCGY
			X-9-d	WEGKDSKGVVQAGVTPSKYGL		X-10-f	YARAAVNNDILWDVGAKVSM					X-9-c	YFASQASNVFQGVFLTNNMLQHDCAAYI		X-6-d	PVHYKVLKALPAAVPPARVDINFP		X-6-a	YGGTNKKNDAAAAAPAPATKWKAEYCGY
			X-10-a	WEGKDSKGVVPAGTPSKYGL		X-10-g	YAQAAAADDILWDVGAKVSM					X-9-d	YFASKASNVFQGVFLNMAMTAHDCAAYI		X-6-e	PVHYKVLKAQLPAAAAAAVNNDINFP		X-6-b	YGGTNKKNDAAAAAPAPGTKWKAEYCGY
			X-10-b	WEGKDSKGVVQAGANHSKYGL		X-10-h	YALAAAVNNDILWDVGAKVSM					X-10-a	YFASKASNVFQGVFLTTPMQTHDCAAYI		X-6-f	PVHYTVLTGPQAPAAVNNDINFP		X-6-c	YGGTNKQAAAAPAPGTKWKAEYCGY
			X-10-c	WEGKDSKGVVQAGTPSKYGL		X-11-a	YATARAGADILWDVGAKVSM					X-10-b	YFASKASNVFKDVFLTNAMDMQTHDCAAYI		X-6-g	HVHYKVLKAQLPAAAAAAVNNDINFP		X-6-d	YGGTNKKNDAAAAPAPATKWKAEYCGY
			X-10-d*	WEGKPNGNVPAGVTPSKYGL		X-11-b	YAPARAGADILWDVGAKVSM					X-10-c	YFASQASNVFQGVFLTDTTPMRTHDCAAYI		X-6-h	PVHWKALPAAAVAAAVNNDINFP		X-7-a	YGGTNKKAAPTKWKAEYCGY
			X-10-e	WEGKPNGNVPAGTPSKYGL		X-12-a	YAQAPAAANILWDVGAKVSM					X-10-d	YFASQASNVFQGVFLTTPMQTHDCAAYI		X-7-a	PVHWKAPAPANIHFP		X-7-b	YGGTNKKAAPTKWKAGYCGY
			X-10-f	WEGKPNGNVPAGTPSKYGL		X-12-b	YAQAPAAADDILWDVGAKVSM					X-10-e	YFASKASNVFQGVFLTTPMQKDDCAAYI		X-8-a	PVHWKALARARPPAAANIHFP		X-7-c	YGGTNKKAAPTKWSKEYCGY
			X-10-g	WEGKSNTGAPAAGTPSKYGL		X-12-c	YATARAGANILWDVGAKVSM					X-10-f	YFASKASNVFEGVFLTTPMQTHDCAAYI		X-8-b	PVHWKALARARPPAAANINFP		X-7-d	YGGTNKKNDAAPTKWKAEYCGY
			X-10-h*	WEGKSNTGAPAGTPSKYGL		X-13-a	YAQAAQPPANILWDVGAKVSM					X-11-a	YFASKASNVFGGVFLTNNMLQHDCAAYI		X-8-c	PVHWKALAQAPAAANINFP		X-8-a	YGGTNKKATPPAAAVPGTKWKAEYCGY
			X-10-j	WEGKDSKGVVPAGVTPSKYGL		X-14-a	YAQAAGAAVPAAADDILWDVGAKVSM					X-11-b	YFASKASNVFGGVFLTNNMQTHDCAAYI		X-8-d	PVHAHAHARAQAPADIHFP		X-8-b	YGGTNKKATPPAAPATKWKAEYCGY
			X-10-l	WEGKSNTGAARAGTPSKYGL		X-14-b	YATARAAVPAAADDILWDVGAKVSM					X-12-a	YFASKASNVFKDVFLTNAMDMQTHDCAAYI		X-8-e	PVHWKAPAQPPAQPPANINFP		X-8-c	YGGTNKQAAAVPGTKWKAEYCGY
			X-11-a	WEGKDSKGVVQAGANHSKYGL		X-14-c	YAQAAAAAAAAAVNNDILWDVGAKVSM					X-13-a	YFASQASNVFKDVFLTNAMDMQKDDCAAYI		X-9-a	PVYYFAARAQLPALPGAAANINFP		X-8-d	YGGTNKKATPPAAAVPATKWKAEYCGY
			X-12-a	WEGKDSKGVVQAGANHSKYGL		X-14-d	YAQAAGAAAPAAANINFPVWDVGAKVSM					X-13-b	YFASQASNVFKDVFLTTPMQKDDCAAYI		X-9-b	PVYYFAARAQLPAQPAANINFP		X-9-a	YGGTNKKATPPAAPTKWKAGYCGY
			X-13-a	WEGKDSQGKAPAAGANHSKYGL		X-14-e	YAQAAGAAAAAAVNNDILWDVGAKVSM					X-13-c	YFASQASNVFQGVFLTTPMQKDDCAAYI		X-9-c	PVYYFAAGVPPGAAANINFP		X-9-b	YGGTNKKATPPAAPTKWKAEYCGY
			X-13-b	WEGKDSQGKAPAGANHSKYGL								X-13-d	YFASQASNVFQGVFLNMAMTAHDCAAYI		X-9-d	PVYYFAARARPPAPANINFP		X-9-c	YGGTNKQAAPTKWKAGYCGY
			X-13-c	WEGKSNTGAPAAGANHSKYGL								X-13-e	YFASQASNVFQGVFLTDTTPMQKDDCAAYI		X-9-e	PVYYFAAGVPALPGAAANINFP		X-9-d	YGGTNKKNDAAPAAPAAPTKWKAEYCGY
			X-14-a	WEGKSNTGNVPAGVTPSKYGL								X-14-a*	YFASQASNVFQGVFLNMAMTAHDCAAYI		X-9-f	PVYYFAARALAANINFP		X-10-a	YGGTNKKNDAAPAAPAAPTKWKAEYCGY
			X-14-b	WEGKSNTGAARAGVTPSKYGL								X-14-b	YFASKASNVFEGVFLNMAMTAHDCAAYI		X-9-g	PVHWKALARAQLPALPGAAANINFP		X-10-b	YGGTNKKAAPAAVPGAAALTKWKAEYCGY
			X-14-c	WEGKDSKGVVQAGANHSKYGL								X-14-c	YFASKASNVFQGVFLNMAMTAHDCAAYI		X-9-h	PVYYFAAQAPAAANIHFP		X-10-c	YGGTNKKNDAAPAAPTKWKAEYCGY
			X-14-d	WEGKSNTGAPAAGVTPSKYGL								X-14-d	YFASQASNVFEGVFLNMAMTAHDCAAYI		X-9-i	PVYYFAARAQPPANINFP		X-10-d	YGGTNKKNDAAPTKWKAEYCGY
			X-14-e	WEGKPNGNVPAGVTPSKYGL								X-14-f	YFASKASNVFKDVFLTNAMTAHDCAAYI		X-9-j	PVYYFAARAGAAANINFP		X-10-e	YGGTNKKNDAAPAAPATKWKAEYCGY
												X-14-g	YCASQASNVFQGVFLNMAMTAHDCAAYI		X-10-a	PVYYFAAQAPAAANIHFP		X-10-f	YGGTNKKNDAAPATKWKAEYCGY
												X-14-h	YVASQASNVFQGVFLNMAMTAHDCAAYI		X-10-b	PVYYFAAQAQAAGADIHFP		X-10-g	YGGTNKKNDAAPAAPAAPATKWKAEYCGY
															X-10-c	PVHYKVLKAHARAPADIHFP		X-10-h	YGGTNKKNDAAPGAVPATKWKAEYCGY
															X-10-d	PVYYFAAPAQPPANIHFP		X-10-i	YGGTKKKNDAAPAAPAAPTKWKAEYCGY
															X-10-e	PVYYFAARAQLPAAANIHFP		X-11-a	YGGTNKKNDAAPATKWKAEYCGY
															X-10-f	PVYYFAAQAQPPANIHFP		X-12-a	YGGTNKKNDAPATKWKAEYCGY
															X-10-g	PVYYFAAQAAGAAANIHFP		X-12-b	YGGTKKKNDAPATKWKAEYCGY
															X-11-a	PVHWKALAPARVDIYFP		X-13-a	YGGTNKKAAAAAPAPGTKWKAGYCGY
															X-11-b	PVHWKALAPANDIYFP		X-13-b	YGGTNKKAAAAAPAPATKWKAEYCGY
															X-11-c	PVHWNAFTQARALPGAPANDIYFP		X-13-c	YGGTNKKNDAAAAPAPGTKWKAGYCGY
															X-12-a	PVYYFAARAGAAVPAPANINFP		X-13-d	YGGTNKKATPPAAPAPATKWKAEYCGY
															X-12-b	PVYYFAARAGAAVPAPANIHFP		X-13-e	YGGTNKKNDAAAAAPAPGTKWKAGYCGY
															X-13-a	PVHAQARALAAGVPPAAAVNFP		X-13-f	YGGTNKKATPPAAAAAPAPGTKWKAGYCGY
															X-13-b	PVHARARAGAAVPAAAAVNFP		X-14-a	YGGTNKKAAAAAPAPATKWKAEYCGY
															X-13-c	PVHAQARALAAAVNFP		X-14-b	YGGTNKKAAALTKWKAEYCGY
															X-13-d	PVHWKARALAAGVPPAAAVNFP		X-14-c	YGGTNKQAAAAAPAPATKWKAEYCGY
															X-13-e	PVYYFAARAQLPAAAAVNFP		X-14-d	YGGTNKKNDAAAAPAPATKWKAEYCGY
															X-13-f	PVHWNAFTQARALPGAPVPAINFP		X-14-e	YGGTNKKNDAAPAAAPAPATKWKAEYCGY
															X-13-g	PVHWKALARARPPAPPAAAVNFP		X-14-f	YGGTNKKAAAAVPATKWKAEYCGY
															X-13-h	PVHAQAAGAAAGVPALPGAAVNFP
															X-13-i	PVHWNAFTQARALPGAPVPAIYFP
															X-13-j	PVHWKALAAGVPPAAAVNFP
															X-14-a	PVHAQAAGAAAGAGVDINFP
															X-14-b	PVHAQARALAAGAGVDINFP
															X-14-c	PVHAQARAAAAAGAGVDINFP
															X-14-d	PVHARAVPPARVDINFP
															X-14-e	PVHAQAAGAAARAGVDINFP
															X-14-f	PVYYFAARAAAAAGAGVDINFP
															X-14-g	PVYYFAARALPGAPVPAIYFP

## Sheet: Supplementary Table 5B
Supplementary Table 5. Amino acid sequences within the seven variable regions (V1-V7) of tprK captured from 28 clinical samples The amino acid sequences from (A) 14 primary syphilis samples (X-1~14) in previous studies and (B) 14 secondary syphilis samples (S-1~14) are shown. The asterisk (*) indicates synonymous nucleotide sequences within the same strain.
	V1			V2			V3			V4			V5			V6			V7
Strain	Amino acid seuqence		Strain	Amino acid seuqence		Strain	Amino acid seuqence		Strain	Amino acid sequence		Strain	Amino acid sequence		Strain	Amino acid sequence		Strain	Amino acid sequence
S-1-a	IASDGGAIKH		S-1-a*	WEGKDSKGVVQAGVTPSKYGL		S-1-a	YAQPPANDILWDVGAKVSM		S-1-a	DVGHKKENAANVNGTVGA		S-1-a*	YFASQASNVFQGVFLTNAMDMQKDDCAAYI		S-1-a	PVHWKALARARPPAPANDINFP		S-1-a	YGGTNKQAAAVPGVVPGAVPALTKWKAGYCGY
S-2-a	IASDGGAQPIKH		S-1-b	WEGKDSQGKAPAGVTPSKYGL		S-1-b	YAPAQPPANILWDVGAKVSM		S-1-b	DVGHKKNAAPDGTVGA		S-1-b	YFASQASNVFQGVFLTTPMQKDDCAAYI		S-1-b	PVHWKALARAVPPAPANDINFP		S-1-b	YGGTNKKNDAAPGAAAPGTKWKAGYCGY
S-3-a	IASEDGSAGNLKH		S-2-a	WEGKPNGNVPAGVTPSKYGL		S-2-a	YARAAVNNDILWDVGAKVSM		S-1-c	DVGHKKDGAQGTVGA		S-1-c	YFASQASNVFQGVFLNMAMTAHDCAAYI		S-1-c	PVHWKALARALPAAAAPANDINFP		S-1-c	YGGTNKKNDAAPGAAAPGTKWKAEYCGY
S-3-b	IAYENGSAGNLKH		S-3-a	WEGKPNGNVPAGVTPSKYGL		S-3-a	YARPPAPANNDILWDVGAKVSM		S-2-a	DVGHKKNGANGDIGA		S-1-d	YFASQASNVFQGVFLTNNMLQHDCAAYI		S-1-d	PVHWKALARAVPPARVDINFP		S-1-d	YGGTNKKAAAAPGTKWKAGYCGY
S-3-c	IAYENGGAQPLKH		S-3-b	WEGKDSQGKAPAGTPSKYGL		S-3-b	YARPPAAVNNDILWDVGAKVSM		S-2-b	DVGHKKENAANGDIGA		S-1-e	YFASQASNVFKDVFLTNAMDMQKDDCAAYI		S-1-e	PVHWKALARARPAAPAAANINFP		S-1-e	YGGTNKKNDAAPGTKWKAGYCGY
S-3-d	IAYEDGSAGNLKH		S-3-c	WEGKDSKGVVQAGANHSKYGL		S-3-c	YARPPARVDILWDVGAKVSM		S-3-a	DVGRKKDGAQGTVGA		S-1-f	YFASQASNVFQGVFLTDTTPMQKDDCAAYI		S-1-f	PVHWKALAQARPPAPANDINFP		S-1-f	YGGTNKKNDAVPGVVPGAVPALTKWKAGYCGY
S-4-a	IASDGGAIKH		S-3-d	WEGKDSQGNVPAGVTPSKYGL		S-3-d	YAQLPAVAPANDILWDVGAKVSM		S-3-b	DVGHKKENAANVKGTVGA		S-1-g	YFASQASNVFQGVFLTNNMQKDDCAAYI		S-1-g	PVHWKALARARPPAPATDINFP		S-1-g	YGGTNKQAAPGAAAPGTKWEAGYCGY
S-4-b	IASEDGSAGNLKH		S-3-e	WEGKDSQGKAPAGVTPSKYGL		S-3-e	YARPPAPANNAILWDVGAKVSM		S-3-c	DVGHKKDGAQGTVGA		S-1-i	YFASQASNIFQGVFLTNAMDMQKDDCAAYI		S-2-a	PVHWKALARARPQAPAAANIHFP		S-1-h	YGGTNKKNDAAPGAAAPTKWKAGYCGY
S-5-a	IASEDGSAGNLKH		S-3-f	WEGKDSKGVVPAGVTPSKYGL		S-3-f	YAQAAPAPANNDILWDVGAKVSM		S-3-d	DVGHKKENAANVNGTVGA		S-1-j	YFASKASNVFKDVFLNMAMTAHDCAAYI		S-2-b	PVYYFAAPAQPQAPAAANIHFP		S-1-i	YGGTNKKNDAAPAAPTKWKAGYCGY
S-5-b	IAYEDGSAGNLKH		S-3-g	WEGKDSKGVVQAGVTPSKYGL		S-3-g	YARAQLPAVAPANDILWDVGAKVSM		S-3-e	DVGHKKNGANGDIGA		S-2-a	YFASKASNVFKDVFLTDTTPMRTHDCAAYI		S-2-c	PVYYFAAPAQPPANIHFP		S-1-j	YGGTNKQAAAVPGVVPGAVPALTKWKAEYCGY
S-6-a	IASDGGAQPIKH		S-4-a	WEGKDSKGVVQAGANHSKYGL		S-3-h	YARPPAPANDILWDVGAKVSM		S-4-a	DVGHKKNGANGDIGA		S-2-b	YFASKASNVFKDVFLTTPMRTHDCAAYI		S-2-d	PVHYTVLTGPQAPAAANIHFP		S-1-k	YGGTNKKNDAAPAAVPGTKWKAEYCGY
S-7-a	IASEDGSAGNLKH		S-5-a*	WEGKDSKGVVQAGTPSKYGL		S-4-a	YAQAAGADILWDVGAKVSM		S-4-b	DVGHKKDGAQGTVGA		S-2-c	YFASKASNVFQGVFLTDTTPMRTHDCAAYI		S-2-e	PVHWKALARARPPAQPPANIHFP		S-2-a	YGGTNKKNDAAPTKWKAEYCGY
S-7-b	IAYEDGSAGNLKH		S-5-b	WEGKDSKGVVQAGANHSKYGL		S-4-b	YAQAAGANILWDVGAKVSM		S-4-c	DVGRKKDGAQGTVGA		S-3-a	YFASKASNVFEGVFLARNMAMTAHDCAAYI		S-2-f	PVHWKALARARPPAPAAANIHFP		S-2-b	YGGTNKKNDAPATKWKAEYCGY
S-8-a	IASENGGAQPLKH		S-5-c	WEGKDSQGKAPAGTPSKYGL		S-4-c	YATARAGADILWDVGAKVSM		S-4-d	DVGHKKNGAQGTVGA		S-3-b	YFASKASNVFQGVFLNMAMTAHDCAAYI		S-2-g	PVHWKALARALPGAPVPAIYFP		S-2-c	YGGTNKKNDAAPTKWSKEYCGY
S-9-a	IASEDGSAGNLKH		S-5-e	WEGKSNTGAPAAGTPSKYGL		S-5-a	YAQAAQPPADILWDVGAKVSM		S-4-e	DVGHKKENAANGDIGA		S-3-c	YFASKASNVFKDVFLARNMAMTAHDCAAYI		S-3-a	PVHWKALARARAPADINFP		S-2-d	YGGTNKKAAAPTKWKAEYCGY
S-9-b	IASEDGGAQPLKH		S-6-a*	WEGKSNTGAPAAGTPSKYGL		S-5-b	YAQAAQPPANILWDVGAKVSM		S-4-f	DVGHKKNAAPDGIGA		S-3-d	YFASQASNVFQGVFLNMAMTAHDCAAYI		S-3-b	PVHWKAQARARAPADINFP		S-3-a	YGGTNKKNDAAPTKWKAEYCGY
S-9-c	IAYEDGSAGNLKH		S-6-b	WEGKPNGNVPAAGTPSKYGL		S-5-c	YATAQAANILWDVGAKVSM		S-5-a	DVGHKKNGANGDIGA		S-3-e	YFASKASNVFKDVFLTNAMDMQTHDCAAYI		S-3-c	PVHWNAFTQARAPADINFP		S-3-b	YGGTNKKNDAAPAPATKWKAEYCGY
S-10-a	IASETGGAIKH		S-7-a*	WEGKSNTGAPAAGTPSKYGL		S-5-d	YAQAARPPAPANNAILWDVGAKVSM		S-5-b	DVGHKKDGAQGTVGA		S-3-f	YFASKASNVFGGVFLTNNMLQHDCAAYI		S-3-d	PVHWKAHAQARAPADINFP		S-3-c	YGGTNKKNDAAPATKWKAEYCGY
S-10-b	IASDGGAIKH		S-7-b	WEGKDSKGVVQAGANHSKYGL		S-6-a	YAQAAGAPANILWDVGAKVSM		S-5-c	DVGHKKENAANGDIGA		S-3-g	YFASKASNVFEGVFLNMAMTAHDCAAYI		S-3-e	PVHYKVLKAHARAPADINFP		S-3-d	YGGTNKKNDAAPAAPTKWKAEYCGY
S-11-a	IASEDGGAQPLKH		S-7-c	WEGKPNGNVPAAGTPSKYGL		S-6-b	YARAGAPANILWDVGAKVSM		S-6-a	DVGHKKENAANVNGIGA		S-3-h	YFASKASNVFQGVFLTTPMQKDDCAAYI		S-3-f	PVYYFAARAQLPADINFP		S-3-e	YGGTNKKNDAAPAAPATKWKAEYCGY
S-11-b	IASETGGAQPLKH		S-7-d	WEGKDSKGVVQAGTPSKYGL		S-7-a	YAPAQPPANILWDVGAKVSM		S-6-b	DVGHKKNAAPDGIGA		S-3-i	YFASKASNVFKDVFLTNAMAMTAHDCAAYI		S-3-g	PVHYTVLTGPQALPPADINFP		S-3-f	YGGTNKKATPPAAPAAPTKWKAEYCGY
S-11-c	IAYENGGAGALKH		S-7-e	WEGKSNTGAARAGTPSKYGL		S-7-b	YATARAGADILWDVGAKVSM		S-7-a	DVGRKKDGAQGTVGA		S-4-a	YFASKASNVFQGVFLTTPMQTHDCAAYI		S-3-h	PVHWKAQARARAAADINFP		S-3-g	YGGTNKKNDAPATKWKAEYCGY
S-11-d	IAYEDGGAQPLKH		S-7-f	WEGKDSQGKAPAGTPSKYGL		S-7-c	YAPAAANILWDVGAKVSM		S-7-b	DVGHKKENAANVNGTVGA		S-4-b	YFASQASNVFQGVFLTDTTPMQTHDCAAYI		S-3-i	PVHWKAQARAQLPADINFP		S-3-h	YGGTNKKNDAAPAAPGTKWSKEYCGY
S-12-a	IASEDGSAGNLKH		S-7-h	WEGKSNTGATAAGTPSKYGL		S-7-d	YAQAAQPPANILWDVGAKVSM		S-8-a	DVGHKKENAANVNGTVGA		S-4-c	YFASKASNVFQGVFLTTPMQKDDCAAYI		S-3-j	PVHARAVPPARADINFP		S-3-i	YGGTNKKAAAPTKWKAEYCGY
S-12-b	IAYEDGSAGNLKH		S-8-a*	WEGKPNGNVPAGVTPSKYGL		S-7-e	YAQAAGANILWDVGAKVSM		S-8-b	DVGHKKNGANGTVGA		S-4-d	YFASKASNVFEGVFLTTPMQTHDCAAYI		S-3-k	PVHAQARARAPADINFP		S-3-j	YGGTNKKNDAALTKWKAEYCGY
S-13-a	IASEDGSAGNLKH		S-8-b	WEGKPNGNVPAGTPSKYGL		S-7-f	YATARAGANILWDVGAKVSM		S-8-c	DVGHKKNGANGDIGA		S-4-e	YFASQASNVFQGVFLTTPMQTHDCAAYI		S-3-l	PVHAQARALPGAPADINFP		S-4-a	YGGTNKKAAAAAPAPGTKWKAEYCGY
S-13-b	IAYENGSAGNLKH		S-8-c	WEGKDSQGKAPAGTPSKYGL		S-7-g	YATAQPPADILWDVGAKVSM		S-8-d	DVGHKKENAANGTVGA		S-4-f	YFASKASNVFKDVFLTNAMDMQTHDCAAYI		S-3-m	PVHWKALARAVPPADINFP		S-4-b	YGGTNKKNDAAAAPAPGTKWKAEYCGY
S-13-c	IASEKNGGAQPLKH		S-8-e	WEGKSNTGAPAAGTPSKYGL		S-8-a	YAQAAVAPANDILWDVGAKVSM		S-9-a	DVGHKKENAANVNGTVGA		S-4-g	YFASKASNVFKDVFLTTPMQTHDCAAYI		S-3-n	PVHWKALARARAPVPAINFP		S-4-c	YGGTNKKNDAAPGTKWKAEYCGY
S-14-a	IAYENGGAIKH		S-9-a*	WEGKSNTGAARAGTPSKYGL		S-8-b	YAQAAGAAVNNDILWDVGAKVSM		S-9-b	DVGRKKDGAQGTVGA		S-4-h	YFASKASNVFQGVFLTNNMLQHDCAAYI		S-3-o	PVHWKALAAGVPPGAPAINFP		S-4-d	YGGTNKKAAAAAPAPATKWKAEYCGY
			S-9-b	WEGKPNGNVPAGVTPSKYGL		S-8-c	YATARAGAAAAVNNDILWDVGAKVSM		S-9-c	DVGHKKENAANGDIGA		S-5-a	YFASKASNVFGGVFLNMAMTAHDCAAYI		S-4-a	PVHAHARAPVPAINFP		S-4-e	YGGTNKKAAAAVPGTKWKAEYCGY
			S-9-c	WEGKSNTGAPAAGTPSKYGL		S-8-d	YAQAAGADILWDVGAKVSM		S-9-d	DGGHKKENAANVNGTVGA		S-5-b	YFASKASNVFGGVFLTNNMLQHDCAAYI		S-4-b	PVHWKALARARPPVPAINFP		S-4-f	YGGTNKQAAAAAPAPATKWKAEYCGY
			S-10-a	WEGKPNGNVPAGVTPSKYGL		S-8-e	YARARAGAAVPAAADDILWDVGAKVSM		S-10-a	DVGRKKDGAQGTVGA		S-5-c	YFASKASNVFEGVFLNMAMTAHDCAAYI		S-4-c	PVHWKALARARPPAPAINFP		S-4-g	YGGTNKQAAAAAPAPGTKWKAEYCGY
			S-10-b	WEGKSNTGNVPAGVTPSKYGL		S-8-f	YAQAAGAPANDILWDVGAKVSM		S-10-b	DVGHKKENAANVNGTVGA		S-5-d	YFASKASNVFQGVFLTNNMLQHDCAAYI		S-4-d	PVHAQARAPVPAINFP		S-4-h	YGGTNKKAAAVPGTKWKAEYCGY
			S-10-c	WEGKDSKGVVQAGANHSKYGL		S-8-g	YATARAGADILWDVGAKVSM		S-11-a	DVGHKKENAANGDIGA		S-5-e	YFASQASNVFQGVFLNMAMTAHDCAAYI		S-4-e	PVHYTVLTGPQAPAAANINFP		S-4-i	YGGTNKKAAALTKWKAGYCGY
			S-10-d	WEGKDSQGKAPAGTPSKYGL		S-8-h	YATARAGAAVNNDILWDVGAKVSM		S-11-b	DVGRKKDGAQGTVGA		S-5-f	YFASKASNVFQGVFLTTPMQKDDCAAYI		S-4-f	PVHYKVLKAHARAPADIHFP		S-4-j	YGGTNKKATPPAAPAAPTKWKAEYCGY
			S-11-a*	WEGKPNGNVPAGVTPSKYGL		S-8-i	YARAAAAAAVNNDILWDVGAKVSM		S-11-c	DVGHKKNGANGTVGA		S-5-g	YFASQASNVFQGVFLTNNMLQHDCAAYI		S-4-g	PVHAHARAQPPAINFP		S-4-k	YGGTNKKAAAAVPATKWKAEYCGY
			S-11-b	WEGKSNTGAPAGTPSKYGL		S-9-a	YAQAAGAAANILWDVGAKVSM		S-12-a	DVGHKKNGANGTVGA		S-6-a	YFASKASNVFQGVFLTTPMQKDDCAAYI		S-4-h	PVHARAPVPAINFP		S-4-l	YGGTNKKAAPGTKWKAEYCGY
			S-12-a*	WEGKSNTGAPAGTPSKYGL		S-9-b	YAQPPANILWDVGAKVSM		S-12-b	DVGHKKNGANGDIGA		S-6-b	YFASKASNVFKDVFLTTPMQKDDCAAYI		S-4-i	PVHWKALARPPVPAINFP		S-4-m	YGGTNKNDAAAAPAPGTKWKAEYCGY
			S-12-b	WEGKDSQGKAPAGTPSKYGL		S-9-c	YARAGAAVPAAADDILWDVGAKVSM		S-12-c	DVGHKKENAANVNGTVGA		S-6-c	YFASKASNVFEGVFLTTPMQKDDCAAYI		S-4-j	PVHWKALARVDINFP		S-4-N	YGGTNKKNDAAPGAVPGTKWKAEYCGY
			S-12-d	WEGKPNGNVPAGTPSKYGL		S-10-a	YAQPPANILWDVGAKVSM		S-13-a	DVGRKKDGAQGTVGA		S-6-d	YFASKASNVFQGVFLTTPMLQDDCAAYI		S-4-k	PVHAHARAPADINFP		S-4-o	YGGTNKKAAPAAPTKWKAEYCGY
			S-12-e	WEGKSNTGAPAAGTPSKYGL		S-10-b	YAQPPAHILWDVGAKVSM		S-13-b	DVGHKKNGANGDIGA		S-7-a	YFASKASNVFQGVFLTDTTPMQKDDCAAYI		S-4-l	PVYYFAARAPVPAINFP		S-5-a	YGGTNKKNDAAPAAPTKWKAGYCGY
			S-12-f	WEGKDSKGVVQAGANHSKYGL		S-10-c	YAQAPAAANILWDVGAKVSM		S-13-c	DVGHKKNAAPDGIGA		S-7-b	YFASKASNVFEGVFLARNIAMREHDCAAYI		S-4-m	PVHAQARALAAGVPAINFP		S-5-b	YGGTNKKNDAAPAAPTKWKAEYCGY
			S-13-a	WEGKDSQGKAPAGANHSKYGL		S-11-a	YARAGAAVPAAADDILWDVGAKVSM		S-14-a	DVGHKKNAAPDGIGA		S-7-c	YFASQASNVFQGVFLTDTTPMQKDDCAAYI		S-4-n	PVHWKALARAPVPAINFP		S-5-c	YGGTNKKNDAAPATKWKAEYCGY
			S-13-b	WEGKSNTGAPAGANHSKYGL		S-11-b	YARAAAAAGAGVDILWDVGAKVSM		S-14-b	DVGHKKENAAPDGIGA		S-7-d*	YFASKASNVFEGVFLTDTTPMQKDDCAAYI		S-4-o	PVHAQARAQPPAINFP		S-5-d	YGGTNKQAAPATKWKAEYCGY
			S-13-c	WEGKSNTGVVQAGANHSKYGL		S-11-c	YAPAQPPANILWDVGAKVSM					S-7-e	YFASKASNVFQGVFLTTPMQKDDCAAYI		S-4-p	PVHARARAGAPVPAIYFP		S-5-e	YGGTNKKNDAAPTKWKAGYCGY
			S-13-d	WEGKSNTGAPAAGANHSKYGL		S-12-a	YAPAQPPANILWDVGAKVSM					S-7-g	YFASKASNVFKDVFLTDTTPMQKDDCAAYI		S-4-q	PVHYKVLKAHARAPADINFP		S-5-f	YGGTNKKNDAAPGAAALTKWKAGYCGY
			S-13-e	WEGKDSKGVVPAGANHSKYGL		S-12-b	YAQPPANILWDVGAKVSM					S-7-h	YFASKASNVFKDVFLTNAMREHDCAAYI		S-5-a	PVHAQAQLPAVAAAAVNNDINFP		S-5-g	YGGTNKKNDAAPAALTKWKAGYCGY
			S-13-f	WEGKPNGNVPAGANHSKYGL		S-13-a	YAQAARPPAPANNAILWDVGAKVSM					S-8-a	YFASKASNVFKDVFLTNAMDMQTHDCAAYI		S-5-b	PVHAQARALAAAVNNDINFP		S-6-a	YGGTNKKAAAAAPAPGTKWKAEYCGY
			S-13-g	WEGKDSKGVVQAGANHSKYGL		S-13-b	YARAGAAADDILWDVGAKVSM					S-8-b	YFASKASNVFKDVFLTTPMQTHDCAAYI		S-5-c	PVHAQAQLPAGAAAAVNNDINFP		S-6-b	YGGTNKKAAAAVPGTKWKAEYCGY
			S-13-h	WEGKDSKGAARAGANHSKYGL		S-13-c	YAQAALPAAAAAADDILWDVGAKVSM					S-8-c	YFASKASNVFEGVFLTTPMQTHDCAAYI		S-5-d	PVHAQARALAAVAAAAVNNDINFP		S-6-c	YGGTNKKAAAAAPAPATKWKAEYCGY
			S-14-a	WEGKDSQGKAPAGTPSKYGL		S-13-d	YARAAAAADDILWDVGAKVSM					S-8-d	YFASQASNVFQGVFLTDTTPMQTHDCAAYI		S-5-e	PVHARARAGAAVNNDINFP		S-7-a	YGGTNKKATPPAAPTKWKAEYCGY
			S-14-b	WEGKSNTGAARAGTPSKYGL		S-13-e	YATAGAAVPAAADDILWDVGAKVSM					S-8-e	YFASQASNVFQGVFLNMAMTAHDCAAYI		S-5-f	PVHWNAFTQARALPGAPVPAINFP		S-7-b	YGGTNKKNDAAPTKWKAEYCGY
			S-14-c	WEGKDSQGNVPAGTPSKYGL		S-13-f	YATALPAAAAAAAVNNDILWDVGAKVSM					S-9-a*	YFASQASNVFQGVFLTTPMQKDDCAAYI		S-5-g	PVHAQARAGAAVPAAADDINFP		S-7-c	YGGTNKKNDAPATKWKAEYCGY
						S-13-g	YAQAAGAAVPAAADDILWDVGAKVSM					S-9-b	YFASKASNVFEGVFLTTPMQKDDCAAYI		S-5-h	PVHAQARALPAAAVNNDINFP		S-7-d	YGGTNKKATPPAAPTKWKAGYCGY
						S-13-h	YATARAGAAVPAAADDILWDVGAKVSM					S-9-c	YFASKASNVFEGVFLTNAMTAHDCAAYI		S-5-i	PVHWKALARARPPAPANDINFP		S-7-e	YGGTNKKAAAAPTKWKAEYCGY
						S-13-i	YAPAAGAAVPAAADDILWDVGAKVSM					S-9-e	YFASKASNVFQGVFLTTPMQKDDCAAYI		S-5-j	PVHARARAGAAVPAPADINFP		S-8-a	YGGTNKKNDAAPATKWSKEYCGY
						S-13-j	YAQAADDILWDVGAKVSM					S-9-f	YCASQASNVFQGVFLTTPMQKDDCAAYI		S-5-k	PVHAQARALAAGAAAAVNNDINFP		S-8-b	YGGTNKKNDAAPATKWKAEYCGY
						S-13-k	YARAGAAVPAAADDILWDVGAKVSM					S-9-g	YFASQASNVFEGVFLTTPMQKDDCAAYI		S-6-a	PVYYFAARALAAGADINFP		S-8-c	YGGTNKKATPPAAPAAPTKWKAEYCGY
						S-13-l	YATAPAAADDILWDVGAKVSM					S-10-a	YFASQASNVFQGVFLTTPMLQHDCAAYI		S-6-b	PVHWKALAAGADINFP		S-8-d	YGGTNKKNDAALTKWKAEYCGY
						S-13-m	YAQAAGAPANDILWDVGAKVSM					S-10-b	YFASKASNVFKDVFLTNAMDMQTHDCAAYI		S-6-c	PVYYFAAPAQAAGADINFP		S-9-a	YGGTNKKAAAPAAPTKWKAEYCGY
						S-13-n	YARAAADDILWDVGAKVSM					S-10-c	YFASQASNVFQGVFLTDTTPMLQHDCAAYI		S-6-d	PVYYFAARAGADINFP		S-9-b	YGGTNKKAAAPATKWKAEYCGY
						S-13-o	YAQAAGPQAPAAADDILWDVGAKVSM					S-10-d	YFASQASNVFQGVFLTTPMQKHDCAAYI		S-7-a	PVHWNAFTQAPAPAQPPANIHFP		S-9-c	YGGTNKKAAAPAAPTKWKAGYCGY
						S-13-p	YAAVPAAADDILWDVGAKVSM					S-10-e	YFASKASNVFKDVFLTTPMLQHDCAAYI		S-7-b	PVHYTVLTGPPAQPPANIHFP		S-9-d	YGGTNKKKAAAPAAPTKWKAEYCGY
						S-13-q	YAQAAAAAAAVNNDILWDVGAKVSM					S-10-f	YFASQASNVFQGVFLTNNMLQHDCAAYI		S-7-c	PVHWNAFTQAPAPAQPPANINFP		S-9-e	YGGTNKKNDAAPTKWKAEYCGY
						S-13-r	YAQAAAAAAAAAVNNDILWDVGAKVSM					S-11-a	YFASKASNVFEGVFLTNAMTAHDCAAYI		S-7-d	PVHWNAFTQAPARAQPPANIHFP		S-9-f	YGGTNKKAAAAAPAPTKWKAEYCGY
						S-13-s	YAQAAAAAVPAAADDILWDVGAKVSM					S-11-b	YFASKASNVFKDVFLTNAMDMQTHDCAAYI		S-7-e	PVHWNAFTQAPAPAQPPAIYFP		S-9-g	YGGTNKKAAAPAAPATKWKAEYCGY
						S-13-t	YAAAGAAVPAAADDILWDVGAKVSM					S-11-c	YFASKASNVFKDVFLTNNMLQHDCAAYI		S-8-a	PVHWKALARARPPAQPPANINFP		S-10-a	YGGTNKKAAAAAPVPATKWKAEYCGY
						S-14-a	YAQPPANILWDVGAKVSM					S-12-a	YFASKASNVFKDVFLTNNMLQHDCAAYI		S-8-b	PVHWKALAAAAQPPANINFP		S-10-b	YGGTNKQAAAAPVPATKWKAEYCGY
						S-14-b	YATAQPPANILWDVGAKVSM					S-12-b	YFASKASNVFKDVFLTNAMDMQTHDCAAYI		S-8-c	PVHWNAFTQPPANINFP		S-10-c	YGGTNKKAAAAAPAPATKWKAEYCGY
												S-13-a*	YFASQASNVFQGVFLTTPMQTHDCAAYI		S-8-d	PVHWKALARARAGAAVPANINFP		S-10-d	YGGTNKKAAALTKWKAGYCGY
												S-13-c	YFASQASNVFQGVFLTNAMDMQTHDCAAYI		S-8-e	PVHYKVLKALAAPAQPPANINFP		S-10-e	YGGTNKKNDAAAAPVPATKWKAEYCGY
												S-13-d	YFASQASNVFQGVFLTDTTPMQTHDCAAYI		S-8-f	PVHWKALARARPPAAAQPPANINFP		S-10-f	YGGTNKKNDAAPGAVPATKWKAEYCGY
												S-13-e	YFASQASNVFQGVFLNMAMTAHDCAAYI		S-8-g	PVHYTVLTGPQALAAAAQPPANINFP		S-10-g	YGGTNKQAAAAAPVPATKWKAEYCGY
												S-14-a	YFASKASNVFEGVFLTNNMTAHDCAAYI		S-8-h	PVHYTVLTGPQAPAAAQPPANINFP		S-10-h	YGGTNKKNDAPATKWKAEYCGY
												S-14-b	YFASKASNVFGGVFLTNNMTAHDCAAYI		S-8-i	PVHYTVLTGPQAPAPANINFP		S-10-i	YGGTNKKATPPAAPAAPTKWKAEYCGY
															S-8-j	PVHWKALARARPPAPANINFP		S-11-a	YGGTNKQAAAPTKWKAGYCGY
															S-8-k	PVHYKVLKAHAQPPARVDINFP		S-11-b	YGGTNKKAAAAAPAAPTKWKAGYCGY
															S-8-l	PVHYTVLTGPQAPAAANINFP		S-11-c	YGGTNKKNDAAAAPAAPTKWKAGYCGY
															S-8-m	PVHWKALAAPAQPPANINFP		S-11-d	YGGTNKQATAPTKWKAGYCGY
															S-8-n	PVHYKVLKALAAAAQPPANINFP		S-11-e	YGGTNKKATPPAAPATKWKAEYCGY
															S-9-a	PVHWKAPAQPPAIYFP		S-12-a	YGGTNKKATPPAAPATKWKAEYCGY
															S-9-b	PVHWKAPAPAPAIYFP		S-12-b	YGGTNKKATPPAAPATKWSKEYCGY
															S-9-c	PVYYFAARAQPPAIYFP		S-12-c	YGGTNKKNDAAAAPAPATKWKAEYCGY
															S-9-d	PVHYTVLPGAPAAANINFP		S-13-a	YGGTNKKAAAAAPAPATKWKAEYCGY
															S-10-a	PVHYTVLTGPQAPAGVPPPARVDIYFP		S-13-b	YGGTNKQAAALTKWKAEYCGY
															S-10-b	PVHYTVLTGPRARAGVPPPANIYFP		S-13-c	YGGTNKQAPATKWKAEYCGY
															S-10-c	PVHYTVLTGPQAPAGAAVPAAADDIYFP		S-13-d	YGGTNKKNDAAPATKWKAEYCGY
															S-10-d	PVHYTVLTGPRALAAGVPPPARVDIYFP		S-13-e	YGGTNKKNDAALTKWKAEYCGY
															S-10-e	PVHWKALARAGPRARAGVPPPANIYFP		S-13-f	YGGTNKKNDAAAPAPATKWKAEYCGY
															S-10-f	PVHYTVLTGPQAPARAQLPARVDIYFP		S-14-a	YGGTNKQAAAAPAAPTKWKAEYCGY
															S-10-g	PVHYTVLTGPQAPARVDIYFP		S-14-b	YGGTNKKNDAAPAAPTKWKAEYCGY
															S-10-h	PVHYTVLTGPQAPAGVPPPANIYFP		S-14-c	YGGTNKKKAAAAPAALTKWKAGYCGY
															S-10-i	PVHYTVLTGPQAPAQPPARVDIYFP
															S-10-j	PVHWKALARARPPARVDIYFP
															S-10-k	PVHYTVLTGPQAPARAVPPARVDIYFP
															S-10-l	PVHAQARALAAGVPPPARVDIYFP
															S-10-m	PVHWNAFTQARALPGAPVPAIYFP
															S-10-n	PVYYFAARAGAAVPAPANINFP
															S-10-o	PVHWKALARARPPAPANIYFP
															S-10-p	PVHYTVLTVPQLPAVAPARVDIYFP
															S-11-a	PVHYTVLPGAPAAANINFP
															S-11-b	PVHAQAPVPAINFP
															S-11-c	PVYYFAAQPPADINFP
															S-12-a	PVYYFAAQPPADINFP
															S-12-b	PVYYFAARAGADINFP
															S-12-c	PVHWKAQPPADINFP
															S-12-d	PVYYFAARAPADIHFP
															S-13-a	PVHYKVLKAHAPVPAINFP
															S-13-b	PVHYKVLKAHAPVPAIYFP
															S-13-c	PVHYTVLTVPQAPVPAINFP
															S-13-d	PVHYTVLTGPQAPVPAINFP
															S-13-e	PVHYKVLKARPPVPAINFP
															S-13-f	PVHYKVLKAHAPAAANINFP
															S-14-a	PVHWKVLPGPQAPAAANINFP
															S-14-b	PVYYFAAGAAPGAPAAANINFP
															S-14-c	PVHWKVLPGPQAAGAAANINFP
